# Supplementary material for: 1-(2-Furo­yl)-3-(o-tol­yl)thio­urea
Source: Acta Crystallogr Sect E Struct Rep Online. 2008 Jul 5;64(Pt 8):o1414. doi: 10.1107/S1600536808020114 (PMC2962048; doi:10.1107/S1600536808020114)
Supplement: Supplementary file 1 [file e-64-o1414-sup1.cif]

##############################################################################
###                                                                        ###
###        Electronic paper (Acta Crystallographica Section E)             ###
###                                                                        ###
##############################################################################
#                                                                            #
# This CIF contains the data in a paper accepted for publication in Acta     #
# Crystallographica Section E. It conforms to the requirements of Notes      #
# for Authors for Section E, and has been peer reviewed under the auspices   #
# of the IUCr Commission on Journals.                                        #
#                                                                            #
# Full details of the Crystallographic Information File format               #
# are given in the paper "The Crystallographic Information File (CIF):       #
# a New Standard Archive File for Crystallography" by S. R. Hall, F. H.      #
# Allen and I. D. Brown [Acta Cryst. (1991), A47, 655-685].                  #
#                                                                            #
# The current version of the core CIF dictionary is obtainable from          #
# ftp://ftp.iucr.org/pub/cif_core.dic. The current version number is 2.4.    #
#                                                                            #
# Software is freely available for graphical display of the structure(s) in  #
# this CIF.  For information consult the CIF home page http://www.iucr.org/  #
# cif/home.html                                                              #
#                                                                            #
# This file may be used for bona fide research purposes within the           #
# scientific community so long as proper attribution is given to the journal # 
# article from which it was obtained.                                        #
#                                                                            #
##############################################################################
                                             
data_global
_audit_creation_method     'WinGX routine CIF_UPDATE'
_audit_conform_dict_name     cif_core.dic
_audit_conform_dict_version     2.3
_journal_date_recd_electronic     2008-06-27
_journal_date_accepted     2008-07-01
_journal_name_full     'Acta Crystallographica, Section E'
_journal_year     2008
_journal_volume     64
_journal_issue      8
_journal_page_first     o1414
_journal_page_last     o1414
_journal_paper_category     QO
_journal_coeditor_code     CI2623
_publ_contact_author_name     "Est\'evez-Hern\'andez, O."
_publ_contact_author_address
;
Department of Structure Analysis
Institute of Materials
University of Havana
Cuba
;
_publ_contact_author_email     osvaldo@imre.oc.uh.cu
_publ_contact_author_fax     '(537)7076660'
_publ_contact_author_phone     '(537)70570744'
_publ_section_title
;
1-(2-Furoyl)-3-(<i>o</i>-tolyl)thiourea
;
loop_
    _publ_author_name
    _publ_author_address
    'Corr\^ea, Rodrigo S.'
;
Grupo de Cristalograf\'ia
Instituto de F\'isica de S\~ao Carlos
Universidade de S\~ao Paulo,
S\~ao Carlos,
Brazil
;
    'Est\'evez-Hern\'andez, O.'
;
Department of Structure Analysis
Institute of Materials
University of Havana
Cuba
;
    'Ellena, J.'
;
Grupo de Cristalograf\'ia
Instituto de F\'isica de S\~ao Carlos
Universidade de S\~ao Paulo,
S\~ao Carlos,
Brazil
;
    'Duque, J.'
;
Department of Structure Analysis
Institute of Materials
University of Havana
Cuba
;
data_I
_audit_creation_method     'WinGX routine CIF_UPDATE'
_chemical_name_systematic
;
1-(2-Furoyl)-3-(<i>o</i>-tolyl)thiourea
;
_chemical_formula_moiety     'C13 H12 N2 O2 S'
_chemical_formula_sum     'C13 H12 N2 O2 S'
_chemical_formula_iupac     'C13 H12 N2 O2 S'
_chemical_formula_weight     260.31
_symmetry_cell_setting     Monoclinic
_symmetry_space_group_name_H-M     'P 21/c'
_symmetry_space_group_name_Hall     '-P 2ybc'
loop_
    _symmetry_equiv_pos_as_xyz
    'x, y, z'
    '-x, y+1/2, -z+1/2'
    '-x, -y, -z'
    'x, -y-1/2, z-1/2'
_cell_length_a     6.09760(10)
_cell_length_b     16.6689(6)
_cell_length_c     13.1462(4)
_cell_angle_alpha     90
_cell_angle_beta     108.765(2)
_cell_angle_gamma     90
_cell_volume     1265.16(6)
_cell_formula_units_Z     4
_cell_measurement_reflns_used     20621
_cell_measurement_theta_min     2.91
_cell_measurement_theta_max     25.682
_cell_measurement_temperature     294
_exptl_crystal_description     Needle
_exptl_crystal_colour     Colourless
_exptl_crystal_size_max     0.504
_exptl_crystal_size_mid     0.083
_exptl_crystal_size_min     0.074
_exptl_crystal_density_diffrn     1.367
_exptl_crystal_density_method     'not measured'
_exptl_crystal_F_000     544
_exptl_absorpt_coefficient_mu     0.251
_exptl_absorpt_correction_type     Gaussian
_exptl_absorpt_process_details     '(Coppens <i>et al.</i>,  1965)'
_exptl_absorpt_correction_T_min     0.925
_exptl_absorpt_correction_T_max     0.983
_diffrn_radiation_type     MoK\a
_diffrn_radiation_wavelength     0.71073
_diffrn_measurement_device_type     'Nonius KappaCCD'
_diffrn_measurement_device     '95mm CCD camera on \k-goniostat'
_diffrn_measurement_method     \w
_diffrn_reflns_number     8242
_diffrn_reflns_av_R_equivalents     0.0482
_diffrn_reflns_theta_min     2.94
_diffrn_reflns_theta_max     25.7
_diffrn_reflns_theta_full     25.7
_diffrn_measured_fraction_theta_max     0.997
_diffrn_measured_fraction_theta_full     0.997
_diffrn_reflns_limit_h_min     -6
_diffrn_reflns_limit_h_max     7
_diffrn_reflns_limit_k_min     -19
_diffrn_reflns_limit_k_max     20
_diffrn_reflns_limit_l_min     -16
_diffrn_reflns_limit_l_max     16
_reflns_number_total     2408
_reflns_number_gt     1594
_reflns_threshold_expression     I>2\s(I)
_refine_ls_structure_factor_coef     Fsqd
_refine_ls_matrix_type     full
_refine_ls_R_factor_gt     0.0458
_refine_ls_wR_factor_ref     0.1296
_refine_ls_goodness_of_fit_ref     1.025
_refine_ls_restrained_S_all     1.025
_refine_ls_number_reflns     2408
_refine_ls_number_parameters     164
_refine_ls_number_restraints     0
_refine_ls_hydrogen_treatment     constr
_refine_ls_weighting_scheme     calc
_refine_ls_weighting_details
         'calc w=1/[\s^2^(Fo^2^)+(0.0702P)^2^+0.1015P] where P=(Fo^2^+2Fc^2^)/3'
_refine_ls_shift/su_max     0
_refine_diff_density_max     0.261
_refine_diff_density_min     -0.298
_refine_ls_extinction_method     none
loop_
    _atom_type_symbol
    _atom_type_description
    _atom_type_scat_dispersion_real
    _atom_type_scat_dispersion_imag
    _atom_type_scat_source
    C C 0.0033 0.0016 'International Tables Vol C Tables 4.2.6.8 and 6.1.1.4'
    H H 0 0 'International Tables Vol C Tables 4.2.6.8 and 6.1.1.4'
    N N 0.0061 0.0033 'International Tables Vol C Tables 4.2.6.8 and 6.1.1.4'
    O O 0.0106 0.006 'International Tables Vol C Tables 4.2.6.8 and 6.1.1.4'
    S S 0.1246 0.1234 'International Tables Vol C Tables 4.2.6.8 and 6.1.1.4'
_computing_data_collection     'COLLECT (Nonius, 2000)'
_computing_cell_refinement     'SCALEPACK (Otwinowski & Minor, 1997)'
_computing_data_reduction     'DENZO and SCALEPACK (Otwinowski & Minor, 1997)'
_computing_structure_solution     'SHELXS97 (Sheldrick, 2008)'
_computing_structure_refinement     'SHELXL97 (Sheldrick, 2008)'
_computing_molecular_graphics     'ORTEP-3 for Windows (Farrugia, 1997)'
_computing_publication_material     'WinGX (Farrugia, 1999)'
loop_
    _atom_site_type_symbol
    _atom_site_label
    _atom_site_fract_x
    _atom_site_fract_y
    _atom_site_fract_z
    _atom_site_U_iso_or_equiv
    _atom_site_adp_type
    _atom_site_calc_flag
    _atom_site_refinement_flags
    _atom_site_occupancy
    _atom_site_disorder_assembly
    _atom_site_disorder_group
    S S1 0.22254(12) 0.09680(4) 0.04759(5) 0.0800(3) Uani d . 1 . .
    N N2 0.4198(3) 0.09229(10) 0.26210(13) 0.0561(4) Uani d . 1 . .
    H H2 0.408 0.0712 0.3198 0.067 Uiso calc R 1 . .
    O O2 -0.2979(3) -0.06394(9) 0.17467(12) 0.0679(4) Uani d . 1 . .
    O O1 0.1899(3) 0.01628(10) 0.37313(12) 0.0757(5) Uani d . 1 . .
    N N1 0.0880(3) 0.01904(10) 0.18967(13) 0.0578(5) Uani d . 1 . .
    H H1 -0.0083 -0.0016 0.1328 0.069 Uiso calc R 1 . .
    C C7 0.6105(3) 0.14441(12) 0.27881(15) 0.0528(5) Uani d . 1 . .
    C C2 0.2552(4) 0.07008(12) 0.17262(17) 0.0556(5) Uani d . 1 . .
    C C1 0.0568(4) -0.00258(13) 0.28515(17) 0.0587(5) Uani d . 1 . .
    C C12 0.7138(4) 0.16151(13) 0.20141(17) 0.0631(6) Uani d . 1 . .
    H H12 0.6557 0.1389 0.1333 0.076 Uiso calc R 1 . .
    C C3 -0.1472(4) -0.05056(13) 0.27543(17) 0.0594(5) Uani d . 1 . .
    C C8 0.7009(4) 0.17683(13) 0.38190(17) 0.0609(6) Uani d . 1 . .
    C C9 0.8905(4) 0.22716(14) 0.40236(19) 0.0728(6) Uani d . 1 . .
    H H9 0.9524 0.2494 0.4705 0.087 Uiso calc R 1 . .
    C C4 -0.2232(5) -0.08806(15) 0.3482(2) 0.0774(7) Uani d . 1 . .
    H H4 -0.1528 -0.0881 0.4224 0.093 Uiso calc R 1 . .
    C C10 0.9905(4) 0.24531(14) 0.3252(2) 0.0737(6) Uani d . 1 . .
    H H10 1.1166 0.2799 0.3409 0.088 Uiso calc R 1 . .
    C C11 0.9035(4) 0.21225(14) 0.2256(2) 0.0703(6) Uani d . 1 . .
    H H11 0.9719 0.2238 0.1734 0.084 Uiso calc R 1 . .
    C C13 0.5994(4) 0.15856(18) 0.46916(17) 0.0835(8) Uani d . 1 . .
    H H13A 0.671 0.1921 0.5303 0.125 Uiso calc R 1 . .
    H H13B 0.6264 0.1032 0.4896 0.125 Uiso calc R 1 . .
    H H13C 0.4357 0.1687 0.4435 0.125 Uiso calc R 1 . .
    C C6 -0.4688(4) -0.11084(14) 0.1874(2) 0.0769(7) Uani d . 1 . .
    H H6 -0.5959 -0.1291 0.1316 0.092 Uiso calc R 1 . .
    C C5 -0.4295(5) -0.12709(15) 0.2904(2) 0.0831(8) Uani d . 1 . .
    H H5 -0.5214 -0.1585 0.319 0.1 Uiso calc R 1 . .
loop_
    _atom_site_aniso_label
    _atom_site_aniso_U_11
    _atom_site_aniso_U_22
    _atom_site_aniso_U_33
    _atom_site_aniso_U_12
    _atom_site_aniso_U_13
    _atom_site_aniso_U_23
    S1 0.0983(5) 0.0930(5) 0.0458(4) -0.0272(4) 0.0189(3) 0.0060(3)
    N2 0.0625(10) 0.0623(10) 0.0453(10) -0.0051(9) 0.0199(9) 0.0046(8)
    O2 0.0709(10) 0.0737(10) 0.0649(10) -0.0096(8) 0.0302(8) -0.0045(7)
    O1 0.0788(10) 0.0981(13) 0.0498(9) -0.0183(9) 0.0201(8) 0.0072(8)
    N1 0.0627(10) 0.0649(11) 0.0469(9) -0.0066(9) 0.0192(8) 0.0012(8)
    C7 0.0572(11) 0.0511(12) 0.0512(12) 0.0023(10) 0.0190(9) 0.0062(9)
    C2 0.0664(13) 0.0525(12) 0.0508(13) -0.0005(10) 0.0231(11) 0.0011(9)
    C1 0.0652(13) 0.0602(13) 0.0542(13) 0.0000(11) 0.0240(11) 0.0040(10)
    C12 0.0688(13) 0.0661(14) 0.0583(13) 0.0001(11) 0.0262(11) 0.0032(10)
    C3 0.0642(13) 0.0624(14) 0.0553(13) 0.0021(11) 0.0245(11) 0.0016(10)
    C8 0.0639(13) 0.0641(14) 0.0541(13) -0.0005(11) 0.0184(10) 0.0032(10)
    C9 0.0739(14) 0.0746(16) 0.0652(15) -0.0132(12) 0.0158(12) -0.0037(12)
    C4 0.0832(17) 0.0879(17) 0.0700(16) -0.0091(14) 0.0370(14) 0.0092(13)
    C10 0.0684(14) 0.0705(16) 0.0810(17) -0.0085(12) 0.0223(13) 0.0066(13)
    C11 0.0675(14) 0.0750(15) 0.0765(17) 0.0015(12) 0.0343(13) 0.0164(13)
    C13 0.0874(17) 0.113(2) 0.0507(13) -0.0239(15) 0.0226(12) -0.0079(13)
    C6 0.0716(15) 0.0789(17) 0.0887(19) -0.0192(13) 0.0376(14) -0.0161(14)
    C5 0.0880(18) 0.0825(18) 0.094(2) -0.0170(14) 0.0506(16) 0.0027(15)
_geom_special_details
;
All e.s.d.'s (except the e.s.d. in the dihedral angle between two l.s. planes)
are estimated using the full covariance matrix. The cell e.s.d.'s are taken
into account individually in the estimation of e.s.d.'s in distances, angles
and torsion angles; correlations between e.s.d.'s in cell parameters are only
used when they are defined by crystal symmetry. An approximate (isotropic)
treatment of cell e.s.d.'s is used for estimating e.s.d.'s involving l.s.
planes.
;
loop_
    _geom_bond_atom_site_label_1
    _geom_bond_atom_site_label_2
    _geom_bond_site_symmetry_2
    _geom_bond_distance
    _geom_bond_publ_flag
    S1 C2 . 1.652(2) ?
    N2 C2 . 1.330(3) ?
    N2 C7 . 1.411(2) ?
    N2 H2 . 0.86 ?
    O2 C6 . 1.355(3) ?
    O2 C3 . 1.366(3) ?
    O1 C1 . 1.221(2) ?
    N1 C1 . 1.377(2) ?
    N1 C2 . 1.400(3) ?
    N1 H1 . 0.86 ?
    C7 C12 . 1.388(3) ?
    C7 C8 . 1.397(3) ?
    C1 C3 . 1.449(3) ?
    C12 C11 . 1.385(3) ?
    C12 H12 . 0.93 ?
    C3 C4 . 1.344(3) ?
    C8 C9 . 1.383(3) ?
    C8 C13 . 1.500(3) ?
    C9 C10 . 1.375(3) ?
    C9 H9 . 0.93 ?
    C4 C5 . 1.403(4) ?
    C4 H4 . 0.93 ?
    C10 C11 . 1.361(3) ?
    C10 H10 . 0.93 ?
    C11 H11 . 0.93 ?
    C13 H13A . 0.96 ?
    C13 H13B . 0.96 ?
    C13 H13C . 0.96 ?
    C6 C5 . 1.325(4) ?
    C6 H6 . 0.93 ?
    C5 H5 . 0.93 ?
loop_
    _geom_angle_atom_site_label_1
    _geom_angle_atom_site_label_2
    _geom_angle_atom_site_label_3
    _geom_angle_site_symmetry_1
    _geom_angle_site_symmetry_3
    _geom_angle
    _geom_angle_publ_flag
    C2 N2 C7 . . 131.21(17) ?
    C2 N2 H2 . . 114.4 ?
    C7 N2 H2 . . 114.4 ?
    C6 O2 C3 . . 106.19(18) ?
    C1 N1 C2 . . 128.76(18) ?
    C1 N1 H1 . . 115.6 ?
    C2 N1 H1 . . 115.6 ?
    C12 C7 C8 . . 120.07(19) ?
    C12 C7 N2 . . 123.93(19) ?
    C8 C7 N2 . . 115.95(17) ?
    N2 C2 N1 . . 114.13(17) ?
    N2 C2 S1 . . 128.33(16) ?
    N1 C2 S1 . . 117.52(16) ?
    O1 C1 N1 . . 123.5(2) ?
    O1 C1 C3 . . 121.03(19) ?
    N1 C1 C3 . . 115.5(2) ?
    C11 C12 C7 . . 120.0(2) ?
    C11 C12 H12 . . 120 ?
    C7 C12 H12 . . 120 ?
    C4 C3 O2 . . 109.6(2) ?
    C4 C3 C1 . . 132.6(2) ?
    O2 C3 C1 . . 117.80(18) ?
    C9 C8 C7 . . 117.88(19) ?
    C9 C8 C13 . . 120.0(2) ?
    C7 C8 C13 . . 122.15(19) ?
    C10 C9 C8 . . 122.1(2) ?
    C10 C9 H9 . . 118.9 ?
    C8 C9 H9 . . 118.9 ?
    C3 C4 C5 . . 106.5(2) ?
    C3 C4 H4 . . 126.7 ?
    C5 C4 H4 . . 126.7 ?
    C11 C10 C9 . . 119.5(2) ?
    C11 C10 H10 . . 120.2 ?
    C9 C10 H10 . . 120.2 ?
    C10 C11 C12 . . 120.4(2) ?
    C10 C11 H11 . . 119.8 ?
    C12 C11 H11 . . 119.8 ?
    C8 C13 H13A . . 109.5 ?
    C8 C13 H13B . . 109.5 ?
    H13A C13 H13B . . 109.5 ?
    C8 C13 H13C . . 109.5 ?
    H13A C13 H13C . . 109.5 ?
    H13B C13 H13C . . 109.5 ?
    C5 C6 O2 . . 110.5(2) ?
    C5 C6 H6 . . 124.7 ?
    O2 C6 H6 . . 124.7 ?
    C6 C5 C4 . . 107.1(2) ?
    C6 C5 H5 . . 126.4 ?
    C4 C5 H5 . . 126.4 ?
loop_
    _geom_torsion_atom_site_label_1
    _geom_torsion_atom_site_label_2
    _geom_torsion_atom_site_label_3
    _geom_torsion_atom_site_label_4
    _geom_torsion_site_symmetry_1
    _geom_torsion_site_symmetry_2
    _geom_torsion_site_symmetry_3
    _geom_torsion_site_symmetry_4
    _geom_torsion
    _geom_torsion_publ_flag
    C2 N2 C7 C12 . . . . -24.6(3) ?
    C2 N2 C7 C8 . . . . 158.1(2) ?
    C7 N2 C2 N1 . . . . -177.53(18) ?
    C7 N2 C2 S1 . . . . 0.8(3) ?
    C1 N1 C2 N2 . . . . 8.7(3) ?
    C1 N1 C2 S1 . . . . -169.87(17) ?
    C2 N1 C1 O1 . . . . -6.2(4) ?
    C2 N1 C1 C3 . . . . 174.14(18) ?
    C8 C7 C12 C11 . . . . -1.5(3) ?
    N2 C7 C12 C11 . . . . -178.73(18) ?
    C6 O2 C3 C4 . . . . -0.1(2) ?
    C6 O2 C3 C1 . . . . 178.91(18) ?
    O1 C1 C3 C4 . . . . -6.4(4) ?
    N1 C1 C3 C4 . . . . 173.3(2) ?
    O1 C1 C3 O2 . . . . 174.84(19) ?
    N1 C1 C3 O2 . . . . -5.5(3) ?
    C12 C7 C8 C9 . . . . 1.5(3) ?
    N2 C7 C8 C9 . . . . 178.90(19) ?
    C12 C7 C8 C13 . . . . -178.4(2) ?
    N2 C7 C8 C13 . . . . -1.0(3) ?
    C7 C8 C9 C10 . . . . -0.3(3) ?
    C13 C8 C9 C10 . . . . 179.6(2) ?
    O2 C3 C4 C5 . . . . 0.5(3) ?
    C1 C3 C4 C5 . . . . -178.3(2) ?
    C8 C9 C10 C11 . . . . -0.9(4) ?
    C9 C10 C11 C12 . . . . 0.9(4) ?
    C7 C12 C11 C10 . . . . 0.3(3) ?
    C3 O2 C6 C5 . . . . -0.3(3) ?
    O2 C6 C5 C4 . . . . 0.6(3) ?
    C3 C4 C5 C6 . . . . -0.7(3) ?
loop_
    _geom_hbond_atom_site_label_D
    _geom_hbond_atom_site_label_H
    _geom_hbond_atom_site_label_A
    _geom_hbond_site_symmetry_A
    _geom_hbond_distance_DH
    _geom_hbond_distance_HA
    _geom_hbond_distance_DA
    _geom_hbond_angle_DHA
    _geom_hbond_publ_flag
    N1 H1 O2 . 0.86 2.26 2.682(3) 110 y
    N1 H1 S1 3_555 0.86 2.80 3.639(2) 165 y
    N2 H2 O1 . 0.86 1.92 2.649(2) 141 y
