# Supplementary material for: 1-(2-Furo­yl)-3-(o-tol­yl)thio­urea
Source: Acta Crystallogr Sect E Struct Rep Online. 2008 Jul 5;64(Pt 8):o1414. doi: 10.1107/S1600536808020114 (PMC2962048; doi:10.1107/S1600536808020114)
Supplement: Supplementary file 2 [file e-64-o1414-Isup2.hkl]

#
# h,k,l, Fc-squared, Fo-squared, sigma(Fo-squared) and status flag
#
data_I
_shelx_title ' 2G_needle in P 21/n'
_shelx_refln_list_code          4
_shelx_F_calc_maximum       90.40
_exptl_crystal_F_000       544.00
_reflns_d_resolution_high  0.8194
 
loop_
 _symmetry_equiv_pos_as_xyz
 'x, y, z'
 '-x, y+1/2, -z+1/2'
 '-x, -y, -z'
 'x, -y-1/2, z-1/2'
 
_cell_length_a     6.0976
_cell_length_b    16.6689
_cell_length_c    13.1462
_cell_angle_alpha  90.000
_cell_angle_beta  108.765
_cell_angle_gamma  90.000
 
_shelx_F_squared_multiplier     1.000
 
loop_
 _refln_index_h
 _refln_index_k
 _refln_index_l
 _refln_F_squared_calc
 _refln_F_squared_meas
 _refln_F_squared_sigma
 _refln_observed_status
   1   0   0      180.69      165.05     53.30 o
   2   0   0     1354.27     1381.06     30.35 o
   3   0   0       36.15       31.76      5.25 o
   4   0   0       41.60       39.00      2.63 o
   5   0   0        5.15        4.04      1.38 o
   6   0   0       74.12       83.01      4.66 o
   7   0   0        2.70        3.11      4.30 o
   1   1   0        3.57        3.40      0.41 o
   2   1   0       29.65       27.74      0.94 o
   3   1   0      565.21      581.38      9.34 o
   4   1   0      530.02      574.99      8.50 o
   5   1   0       39.12       44.35      3.03 o
   6   1   0        3.50        5.35      1.54 o
   7   1   0        2.71        7.63      3.52 o
   1   2   0       68.67       63.00      1.56 o
   2   2   0     1793.66     1876.31     22.97 o
   3   2   0      482.08      486.97      6.97 o
   4   2   0       49.35       49.38      1.87 o
   5   2   0        6.71        5.58      1.17 o
   6   2   0        4.49        4.69      2.51 o
   7   2   0        4.45        4.76      3.92 o
   2   3   0      826.44      860.89      8.62 o
   3   3   0       62.78       53.63      1.65 o
   4   3   0       96.47       95.99      3.84 o
   5   3   0      145.73      165.35      4.30 o
   6   3   0        7.88       11.74      2.55 o
   0   4   0     1485.50     1381.62     12.00 o
   2   4   0     1148.40     1109.95      9.58 o
   3   4   0       27.93       19.87      1.04 o
   4   4   0       58.59       64.38      2.11 o
   5   4   0       99.27       99.01      3.88 o
   6   4   0       10.55       13.36      3.10 o
   1   5   0     7878.78     7977.27    605.21 o
   2   5   0      591.16      584.02      7.50 o
   3   5   0      281.95      300.53      4.81 o
   4   5   0       21.76       21.62      2.72 o
   5   5   0        0.07       -0.42      1.31 o
   6   5   0        2.58        1.95      3.12 o
   0   6   0     1204.35     1148.68     22.29 o
   1   6   0       13.52       17.50      1.08 o
   2   6   0      356.09      337.53      4.76 o
   3   6   0      157.14      167.62      3.23 o
   4   6   0      278.38      298.02      7.09 o
   5   6   0       22.96       23.73      1.64 o
   6   6   0        0.42       -0.98      2.66 o
   1   7   0      991.96      949.45      8.77 o
   2   7   0      904.79      925.57     11.36 o
   3   7   0      175.92      176.15      3.74 o
   4   7   0      131.79      146.13      3.35 o
   5   7   0       85.74       81.66      3.86 o
   6   7   0        0.16        6.59      3.32 o
   0   8   0      251.39      240.99      5.70 o
   1   8   0      285.45      271.43      3.63 o
   2   8   0     1422.35     1519.43     15.27 o
   3   8   0       68.54       72.98      2.04 o
   4   8   0       17.85       12.68      1.99 o
   5   8   0       90.51       86.80      4.31 o
   6   8   0        0.07        5.77      6.25 o
   1   9   0      698.51      725.36      7.93 o
   2   9   0      335.51      317.87      4.47 o
   3   9   0      166.82      159.29      6.67 o
   4   9   0       15.60       17.59      1.24 o
   5   9   0       33.95       33.39      3.00 o
   6   9   0        8.69        8.15      4.25 o
   0  10   0      251.69      243.06      7.62 o
   1  10   0       75.95       88.49      4.48 o
   2  10   0       12.28        5.56      1.04 o
   3  10   0      273.39      316.26     10.06 o
   4  10   0       54.23       46.34      2.42 o
   5  10   0        1.85        1.62      2.71 o
   6  10   0       11.18       10.85      5.64 o
   1  11   0       76.59       78.85      2.09 o
   2  11   0        1.45        1.57      0.93 o
   3  11   0       68.50       63.56      2.92 o
   4  11   0       63.31       65.29      3.80 o
   5  11   0        0.02       -4.21      4.21 o
   0  12   0      632.51      640.09     12.73 o
   1  12   0        1.63        2.71      1.40 o
   2  12   0      141.46      135.14      5.32 o
   3  12   0       69.14       61.64      2.60 o
   4  12   0      127.28      112.57      8.12 o
   5  12   0        2.94        3.56      5.38 o
   1  13   0       63.47       58.73      3.96 o
   2  13   0       90.99      106.81      5.14 o
   3  13   0       15.26       11.22      2.10 o
   4  13   0       43.30       58.82      9.73 o
   5  13   0        2.89        5.45      5.39 o
   0  14   0       14.59       11.20      5.86 o
   1  14   0        0.24        0.75      1.65 o
   2  14   0        1.26       -1.46      1.99 o
   3  14   0       31.18       37.27      2.59 o
   4  14   0        9.89        3.71      4.39 o
   5  14   0        2.81        0.72      8.89 o
   1  15   0        5.99        3.33      2.49 o
   2  15   0        1.03        5.18      2.97 o
   3  15   0       50.54       40.85      5.64 o
   4  15   0        1.26        3.11      5.24 o
   0  16   0       15.99       10.32      8.06 o
   1  16   0        2.42        4.97      4.31 o
   2  16   0        9.47       13.92      2.75 o
   3  16   0       15.19       23.86      4.40 o
   4  16   0        2.81       -3.27      5.75 o
   1  17   0        9.61        4.16      4.55 o
   2  17   0        0.62        0.48      3.02 o
   3  17   0        0.12       -3.45      3.62 o
   0  18   0        5.60        1.00      3.70 o
   1  18   0        3.95       -1.77      2.97 o
   2  18   0        0.31        0.92      4.76 o
   3  18   0        3.14        8.79     12.60 o
   1  19   0        0.14       -5.56      5.56 o
   2  19   0        1.90        1.83      3.20 o
   0  20   0        4.29       16.44      6.59 o
   1  20   0        0.37        4.00      3.60 o
  -7   1   1        3.81        5.31      3.97 o
  -6   1   1       17.01       15.40      3.41 o
  -5   1   1       16.10       16.05      1.15 o
  -4   1   1      134.67      156.67      2.98 o
  -3   1   1      151.77      161.75      2.49 o
  -2   1   1      186.86      179.58     35.83 o
  -1   1   1        4.60        3.90      0.57 o
   1   1   1      335.62      294.36      4.00 o
   2   1   1     2659.78     2602.98     19.19 o
   3   1   1       41.53       34.82      1.62 o
   4   1   1      189.77      197.06      5.89 o
   5   1   1       90.74       94.68      3.82 o
   6   1   1       52.24       60.13      3.69 o
  -7   2   1        1.11        6.72      3.87 o
  -6   2   1       48.95       52.32      4.18 o
  -5   2   1        2.02        3.84      0.66 o
  -4   2   1       12.63       18.27      1.33 o
  -3   2   1      967.10     1140.67     10.88 o
  -2   2   1       89.23       82.98      1.36 o
  -1   2   1     3462.37     2804.16    149.55 o
   0   2   1     1909.74      796.37    516.45 o
   1   2   1     4125.22     3947.85     36.45 o
   2   2   1      531.27      568.03      7.22 o
   3   2   1        1.14        2.83      0.86 o
   4   2   1       43.49       37.95      2.68 o
   5   2   1       56.89       61.18      3.16 o
   6   2   1       14.66       12.94      3.21 o
  -7   3   1        0.00       -2.37      5.78 o
  -6   3   1        4.42        4.56      2.27 o
  -5   3   1        9.02        9.38      3.90 o
  -4   3   1        4.35        4.71      0.98 o
  -3   3   1     1667.69     1878.14     18.34 o
  -2   3   1      434.20      391.68      5.95 o
  -1   3   1     2233.82     2201.92     23.28 o
   0   3   1      387.85      347.68      4.28 o
   1   3   1     8173.04     8423.28    674.75 o
   2   3   1       59.25       60.81      1.59 o
   3   3   1        5.59        5.37      1.11 o
   4   3   1      158.49      167.92      4.23 o
   5   3   1      103.67      101.88      3.76 o
   6   3   1        5.16        6.55      3.93 o
  -7   4   1        0.84        1.45      3.79 o
  -6   4   1       18.63       16.18      2.68 o
  -5   4   1       15.28       12.46      1.50 o
  -4   4   1        0.01        0.67      0.71 o
  -3   4   1       80.17       71.95      1.73 o
  -2   4   1      208.84      209.87      3.12 o
  -1   4   1      472.29      438.84      4.42 o
   0   4   1     2744.60     2690.37     15.77 o
   1   4   1       11.66        9.62      0.59 o
   2   4   1      256.68      269.30      3.81 o
   3   4   1      684.40      718.36      9.00 o
   4   4   1       21.72       22.55      1.71 o
   5   4   1      181.62      184.93      5.20 o
   6   4   1        6.11        6.15      3.10 o
  -6   5   1        7.58       12.43      2.89 o
  -5   5   1        1.86        2.52      0.78 o
  -4   5   1      125.94      135.18      3.07 o
  -3   5   1      219.19      215.51      3.79 o
  -2   5   1     2190.85     2318.05     20.60 o
  -1   5   1        1.26        2.36      0.74 o
   0   5   1     4397.03     4224.33     41.95 o
   1   5   1        0.23       -0.24      0.68 o
   2   5   1      368.41      302.85      4.65 o
   3   5   1       27.18       25.38      1.14 o
   4   5   1      102.30      109.81      3.17 o
   5   5   1       17.49       19.73      1.79 o
   6   5   1        2.09        3.12      4.17 o
  -6   6   1        0.30        3.61      2.70 o
  -5   6   1       35.64       33.06      1.95 o
  -4   6   1       78.56       78.51      1.78 o
  -3   6   1      204.88      211.76      5.03 o
  -2   6   1      859.07      988.16     10.44 o
  -1   6   1      289.02      300.43      4.99 o
   0   6   1      483.40      492.52      7.29 o
   1   6   1       42.30       42.78      1.26 o
   2   6   1      147.56      160.90      3.54 o
   3   6   1       15.31       13.25      1.11 o
   4   6   1      186.21      200.97      4.53 o
   5   6   1       10.95       13.14      2.19 o
   6   6   1       28.75       31.84      6.89 o
  -6   7   1        0.61       -2.08      3.62 o
  -5   7   1       34.62       28.57      1.71 o
  -4   7   1       32.90       31.63      2.56 o
  -3   7   1        1.73        1.35      0.96 o
  -2   7   1     4457.45     4994.64     91.04 o
  -1   7   1      564.41      561.47      6.07 o
   0   7   1      652.11      687.85      6.49 o
   1   7   1        0.13        1.45      0.78 o
   2   7   1      758.59      803.26      9.54 o
   3   7   1       34.42       31.90      1.39 o
   4   7   1      275.04      278.11      6.13 o
   5   7   1        0.08       -1.49      1.97 o
   6   7   1        4.84        7.05      4.44 o
  -6   8   1        5.24        9.69      5.01 o
  -5   8   1        0.01       -0.07      2.65 o
  -4   8   1        4.29        8.86      1.99 o
  -3   8   1      135.94      125.44      2.99 o
  -2   8   1       28.24       36.19      1.36 o
  -1   8   1      246.71      200.20      3.43 o
   0   8   1       13.59       15.52      1.36 o
   1   8   1      951.06      907.38     10.53 o
   2   8   1      520.43      555.53      7.78 o
   3   8   1      286.11      288.07      4.45 o
   4   8   1       62.50       61.51      3.47 o
   5   8   1       16.45       19.70      2.92 o
   6   8   1        0.74       -7.21      9.83 o
  -6   9   1        1.77        5.64      4.44 o
  -5   9   1        3.06        8.08      2.31 o
  -4   9   1       36.11       33.90      2.07 o
  -3   9   1      122.69      127.76      4.19 o
  -2   9   1       10.11       11.98      1.25 o
  -1   9   1      420.61      459.41      6.11 o
   0   9   1       90.25       86.78      2.64 o
   1   9   1      932.37      965.83     16.90 o
   2   9   1        0.16        0.88      0.91 o
   3   9   1        0.62        1.95      1.23 o
   4   9   1       14.56       10.28      1.53 o
   5   9   1       22.74       24.24      3.26 o
   6   9   1        0.33       -4.07      6.35 o
  -6  10   1        0.25        1.99      5.25 o
  -5  10   1        1.44        0.07      2.95 o
  -4  10   1       33.84       23.62      3.05 o
  -3  10   1      155.14      135.51      3.83 o
  -2  10   1       88.43       83.46      2.32 o
  -1  10   1     1358.72     1563.61     23.94 o
   0  10   1       13.65       14.30      1.92 o
   1  10   1      168.55      183.28      4.20 o
   2  10   1       87.71       77.56      2.70 o
   3  10   1       43.87       43.34      2.03 o
   4  10   1       40.99       30.81      2.12 o
   5  10   1        7.72       10.32      3.51 o
  -6  11   1        0.26        1.43      4.35 o
  -5  11   1        7.42       11.51      4.43 o
  -4  11   1        3.72        2.06      3.47 o
  -3  11   1      119.14      102.35      7.77 o
  -2  11   1        6.64        3.77      1.18 o
  -1  11   1      549.71      620.00      8.51 o
   0  11   1       95.87      108.39      3.12 o
   1  11   1      175.89      162.42      3.12 o
   2  11   1       33.25       30.93      1.51 o
   3  11   1      351.65      344.32     14.18 o
   4  11   1       19.70       20.05      3.31 o
   5  11   1        0.17       -0.39      2.65 o
  -5  12   1        6.36        5.52      4.68 o
  -4  12   1        0.18       -4.15      4.15 o
  -3  12   1        3.40        1.82      1.18 o
  -2  12   1       98.25      117.76      3.79 o
  -1  12   1        2.73        2.14      1.23 o
   0  12   1       31.39       29.57      1.61 o
   1  12   1       51.00       59.27      1.92 o
   2  12   1       17.90        7.78      1.75 o
   3  12   1       29.62       26.53      5.21 o
   4  12   1       13.34       16.99      2.50 o
   5  12   1        0.84        1.55      4.19 o
  -5  13   1        0.77       -4.81      5.03 o
  -4  13   1        2.17        2.52      2.83 o
  -3  13   1       45.65       45.06      5.06 o
  -2  13   1        5.58        3.18      1.69 o
  -1  13   1        8.42        8.90      2.19 o
   0  13   1       16.65       21.72      1.61 o
   1  13   1        2.87        4.44      1.69 o
   2  13   1       44.63       43.52      1.91 o
   3  13   1        1.43        1.58      2.39 o
   4  13   1       19.82       14.55      3.57 o
   5  13   1       23.94       28.08      7.12 o
  -5  14   1        2.95        9.14      5.83 o
  -4  14   1        4.75        3.62      3.44 o
  -3  14   1        2.30        3.33      3.18 o
  -2  14   1        4.18        8.58      2.28 o
  -1  14   1       41.23       34.17      2.56 o
   0  14   1      488.03      497.37     11.17 o
   1  14   1        9.09        8.87      2.13 o
   2  14   1        1.83        5.00      2.02 o
   3  14   1        0.02       -1.67      1.91 o
   4  14   1        4.63       -2.51      4.21 o
  -4  15   1        1.53       -4.72      4.72 o
  -3  15   1        1.00       -2.15      2.52 o
  -2  15   1       41.52       44.82      4.67 o
  -1  15   1        0.98       -1.08      2.60 o
   0  15   1        1.15        1.11      1.96 o
   1  15   1        0.33        2.05      2.54 o
   2  15   1        3.74       -0.51      1.96 o
   3  15   1       38.31       39.46      3.98 o
   4  15   1       22.69       24.76      7.47 o
  -4  16   1       23.08       23.90      4.95 o
  -3  16   1       14.33       13.55      4.56 o
  -2  16   1       16.14       18.77      3.23 o
  -1  16   1        3.40        8.98      2.35 o
   0  16   1       37.64       37.76      4.00 o
   1  16   1       14.86       21.43      2.83 o
   2  16   1        0.02        4.24      3.00 o
   3  16   1        9.29        3.99      3.83 o
   4  16   1        0.10        2.99      4.32 o
  -3  17   1        0.00        5.43     11.72 o
  -2  17   1        8.65        3.18      3.73 o
  -1  17   1       13.50       13.55      3.52 o
   0  17   1        9.00        6.70      2.20 o
   1  17   1        0.01        3.41      2.71 o
   2  17   1        0.01       -3.55      3.72 o
   3  17   1        0.48        4.55      4.49 o
  -3  18   1        4.69        1.16      5.54 o
  -2  18   1        1.72       -1.64      5.87 o
  -1  18   1       19.66       15.19      9.55 o
   0  18   1        1.38       -2.40      4.28 o
   1  18   1       14.43       10.80      4.86 o
   2  18   1        3.15        4.33      8.88 o
   3  18   1        0.25       -4.91      5.35 o
  -2  19   1        6.62       10.61      4.04 o
  -1  19   1        2.32        1.34      5.38 o
   0  19   1        4.79        8.24      3.40 o
   1  19   1        3.93        2.61      3.40 o
   2  19   1        0.01        2.73      4.02 o
  -1  20   1        7.72        6.19      3.55 o
   0  20   1        0.46        2.67      3.85 o
   1  20   1        4.97        2.43      3.99 o
  -7   0   2       62.24       61.23      6.87 o
  -6   0   2       43.50       39.98      5.53 o
  -5   0   2      176.44      192.87      7.89 o
  -4   0   2       47.25       47.33      6.27 o
  -3   0   2      177.17      157.44      5.21 o
  -2   0   2     1024.80      936.81     11.41 o
  -1   0   2     2276.62     1860.80    128.30 o
   1   0   2     1741.99     1652.76     19.43 o
   2   0   2     2676.20     2531.29     51.48 o
   3   0   2       80.70       72.36      6.77 o
   4   0   2       76.06       81.66      3.28 o
   5   0   2        9.38        6.29      3.74 o
   6   0   2        2.17       -4.48      4.48 o
  -7   1   2        1.07        0.32      5.01 o
  -6   1   2       43.91       46.81      3.58 o
  -5   1   2       16.92       15.28      0.83 o
  -4   1   2        2.92        4.35      1.05 o
  -3   1   2       13.91       12.57      1.17 o
  -2   1   2     3215.61     3018.15     23.70 o
  -1   1   2       34.26       32.96      0.77 o
   0   1   2      699.44      454.29    175.42 o
   1   1   2       72.82       69.34      1.39 o
   2   1   2       14.11       14.29      1.21 o
   3   1   2      606.37      621.05      9.52 o
   4   1   2       88.30       95.41      3.14 o
   5   1   2        6.27        6.39      1.58 o
   6   1   2        0.19        2.40      2.62 o
  -7   2   2       10.78        8.59      3.44 o
  -6   2   2        2.60        2.97      0.71 o
  -5   2   2       59.69       60.50      2.53 o
  -4   2   2       53.22       47.06      1.80 o
  -3   2   2        0.02        0.83      0.62 o
  -2   2   2        5.95        5.21      0.43 o
  -1   2   2      347.91      341.19      3.44 o
   0   2   2     1953.19     1796.17     31.81 o
   1   2   2      189.62      187.90      3.00 o
   2   2   2      141.55      144.31      2.75 o
   3   2   2       27.06       31.59      1.75 o
   4   2   2       46.97       46.48      1.86 o
   5   2   2        0.60        0.78      1.69 o
   6   2   2        1.11        0.88      3.47 o
  -7   3   2        0.02        4.46      3.62 o
  -6   3   2       95.77      107.96      8.02 o
  -5   3   2       61.62       59.54      4.35 o
  -4   3   2      117.56      111.65      3.19 o
  -3   3   2      462.07      459.94      5.86 o
  -2   3   2     1589.54     1532.18     14.95 o
  -1   3   2     4737.88     4650.89     69.08 o
   0   3   2     3585.89     3522.57     25.64 o
   1   3   2      843.25      785.29      8.17 o
   2   3   2       11.23       13.46      0.85 o
   3   3   2      850.38      872.95     11.97 o
   4   3   2       29.36       33.45      2.05 o
   5   3   2        7.45        9.12      2.65 o
   6   3   2        3.69        1.90      2.62 o
  -7   4   2        8.51        8.19      6.09 o
  -6   4   2       52.75       52.73      5.23 o
  -5   4   2        0.04        0.46      1.41 o
  -4   4   2      117.97      116.13      2.37 o
  -3   4   2      406.92      408.79      7.82 o
  -2   4   2       77.89       64.44      1.38 o
   0   4   2      444.66      394.15      4.50 o
   1   4   2     1144.40     1126.27     10.30 o
   2   4   2       88.02       74.51      1.87 o
   3   4   2      191.28      198.66      3.77 o
   4   4   2      187.72      200.11      5.38 o
   5   4   2        0.93        0.96      1.51 o
   6   4   2       16.59       21.62      4.15 o
  -7   5   2        5.29        7.38     10.26 o
  -6   5   2       40.18       32.43      3.07 o
  -5   5   2       16.58       13.85      1.55 o
  -4   5   2       17.80       15.63      1.20 o
  -3   5   2       72.57       73.48      4.37 o
  -2   5   2        8.28        6.49      0.68 o
  -1   5   2      496.17      467.03      5.10 o
   0   5   2      112.17      107.56      2.05 o
   1   5   2     1796.51     1745.85     21.70 o
   2   5   2       69.10       58.30      2.15 o
   3   5   2        0.78        0.58      1.40 o
   4   5   2       10.56        9.22      1.93 o
   5   5   2        7.19        4.77      1.88 o
   6   5   2        2.54        1.58      3.58 o
  -6   6   2        5.62        5.88      2.38 o
  -5   6   2        9.93        6.08      2.30 o
  -4   6   2       70.21       71.94      3.71 o
  -3   6   2      437.16      421.78      6.74 o
  -2   6   2      180.71      215.51      4.56 o
  -1   6   2     3942.82     4041.84     52.15 o
   0   6   2       69.38       62.44      2.03 o
   1   6   2        2.98        2.45      0.59 o
   2   6   2     1592.82     1614.54     24.21 o
   3   6   2      178.52      180.27      4.07 o
   4   6   2       91.76       88.26      3.98 o
   5   6   2       25.54       31.20      2.88 o
   6   6   2       24.61       29.30      7.65 o
  -6   7   2        8.97       14.94      3.35 o
  -5   7   2       55.88       48.42      1.79 o
  -4   7   2       11.47       10.43      1.24 o
  -3   7   2       48.02       47.44      2.55 o
  -2   7   2     3750.52     4001.04     45.88 o
  -1   7   2      800.07      754.05      8.50 o
   0   7   2      195.74      178.41      2.72 o
   1   7   2       61.57       45.92      1.67 o
   2   7   2      112.42       97.21      2.70 o
   3   7   2      168.41      173.50      5.82 o
   4   7   2        7.10        4.97      1.32 o
   5   7   2        3.83        2.58      2.02 o
   6   7   2        5.95       10.28      5.58 o
  -6   8   2        4.58        5.64      6.30 o
  -5   8   2       34.52       26.00      3.41 o
  -4   8   2        4.32        2.17      2.03 o
  -3   8   2       17.03       15.36      1.44 o
  -2   8   2      947.49      929.39     18.27 o
  -1   8   2        0.00       -0.38      0.98 o
   0   8   2       30.23       28.43      1.23 o
   1   8   2       75.58       77.58      2.02 o
   2   8   2      464.65      510.26      8.92 o
   3   8   2      179.26      184.46      6.21 o
   4   8   2        5.23        5.16      2.85 o
   5   8   2        0.53        1.20      3.27 o
   6   8   2        3.24       -4.72      6.26 o
  -6   9   2        0.10        4.26      4.15 o
  -5   9   2       52.92       50.81      6.60 o
  -4   9   2       28.68       27.44      2.83 o
  -3   9   2       22.43       26.51      1.74 o
  -2   9   2      908.49      974.64     13.73 o
  -1   9   2       42.51       47.01      2.27 o
   0   9   2      351.14      345.25      6.43 o
   1   9   2      195.80      189.61      3.68 o
   2   9   2       29.16       33.78      2.26 o
   3   9   2       56.33       58.16      2.23 o
   4   9   2       25.50       24.17      2.03 o
   5   9   2       39.25       39.43      3.87 o
  -6  10   2        2.71        0.71      4.22 o
  -5  10   2       19.99       25.36      3.45 o
  -4  10   2       34.88       34.37      3.61 o
  -3  10   2      164.03      169.76      5.40 o
  -2  10   2      630.82      626.60      7.82 o
  -1  10   2      124.09      118.41      2.52 o
   0  10   2      163.05      154.38      2.71 o
   1  10   2       37.07       31.77      1.45 o
   2  10   2      430.64      434.70     10.29 o
   3  10   2      100.55       81.30      2.62 o
   4  10   2        7.61       12.57      2.19 o
   5  10   2        6.01        9.97      3.52 o
  -6  11   2        0.54       -0.65      3.46 o
  -5  11   2        3.63        2.85      2.78 o
  -4  11   2        2.86        3.61      1.67 o
  -3  11   2      151.47      153.36      4.00 o
  -2  11   2        0.77        0.45      1.49 o
  -1  11   2        0.80        0.99      1.31 o
   0  11   2       47.20       46.07      2.18 o
   1  11   2      143.66      167.05      4.54 o
   2  11   2      119.50      130.77      7.50 o
   3  11   2        0.18        1.38      1.58 o
   4  11   2       18.63       21.10      2.69 o
   5  11   2        1.15       -4.19      4.19 o
  -5  12   2        1.97        1.38      3.99 o
  -4  12   2        5.43        5.01      3.26 o
  -3  12   2      130.85      138.76      8.19 o
  -2  12   2        8.93        8.56      1.48 o
  -1  12   2       13.19       10.54      1.27 o
   0  12   2        6.22        6.39      1.17 o
   1  12   2       80.97       73.00      3.08 o
   2  12   2        4.33        5.59      1.37 o
   3  12   2        1.28        1.25      2.27 o
   4  12   2        5.69        5.38      2.94 o
   5  12   2        1.21        4.44      3.51 o
  -5  13   2        1.92       -0.60      6.42 o
  -4  13   2        0.37        7.60      4.73 o
  -3  13   2      163.46      139.08     12.17 o
  -2  13   2       69.97       81.01      6.19 o
  -1  13   2       55.62       49.41      4.08 o
   0  13   2        1.79        2.99      1.22 o
   1  13   2       90.23       97.83      3.97 o
   2  13   2        2.70        3.82      1.58 o
   3  13   2      121.19      127.00      5.44 o
   4  13   2        0.69       -2.01      4.21 o
   5  13   2        0.00        4.74      3.73 o
  -5  14   2        1.17        4.80      6.86 o
  -4  14   2        1.31        0.94      2.94 o
  -3  14   2        3.74        3.03      1.72 o
  -2  14   2        8.82        7.31      1.94 o
  -1  14   2       55.26       57.95      2.70 o
   0  14   2      142.25      157.59      4.65 o
   1  14   2        4.76        6.73      1.80 o
   2  14   2       50.49       50.29      3.33 o
   3  14   2        4.00        4.09      1.96 o
   4  14   2        5.99        4.54      3.48 o
  -4  15   2       16.72       12.78      3.44 o
  -3  15   2       22.33       21.48      4.42 o
  -2  15   2        0.27       -2.70      2.70 o
  -1  15   2       14.17       12.39      2.70 o
   0  15   2       37.93       32.71      2.90 o
   1  15   2       27.88       25.27      2.71 o
   2  15   2        4.82        4.98      2.46 o
   3  15   2        9.74        6.39      2.43 o
   4  15   2       11.24        9.50      4.90 o
  -4  16   2       10.58       12.94      3.30 o
  -3  16   2        0.43        1.62      3.77 o
  -2  16   2        1.85        1.06      2.47 o
  -1  16   2       32.52       28.21      3.23 o
   0  16   2       32.52       36.44      4.51 o
   1  16   2        0.00       -1.16      2.56 o
   2  16   2       16.43       17.13      2.85 o
   3  16   2        0.07       -2.07      5.15 o
  -4  17   2        0.18       -2.84      3.92 o
  -3  17   2       13.10        7.49      3.83 o
  -2  17   2       17.92       28.86      3.78 o
  -1  17   2        9.50       14.33      3.74 o
   0  17   2        1.26       -0.67      4.45 o
   1  17   2       31.12       36.27      5.17 o
   2  17   2        1.27       -3.57      3.57 o
   3  17   2        9.80        6.44      7.28 o
  -3  18   2        0.22        4.14      4.40 o
  -2  18   2       12.08       10.26      3.58 o
  -1  18   2       11.67        6.93      5.12 o
   0  18   2        0.61        0.48      4.86 o
   1  18   2        0.04        4.38      3.10 o
   2  18   2        0.00       -0.87      7.27 o
  -2  19   2        5.20        5.67      3.72 o
  -1  19   2       12.76       11.65      5.45 o
   0  19   2        2.20        7.63      3.81 o
   1  19   2        7.77        6.20      4.96 o
   2  19   2        8.84        3.16      5.25 o
  -1  20   2        1.65       -3.81      5.58 o
   0  20   2        1.17       -2.61      5.72 o
  -7   1   3        1.95       -5.23      5.23 o
  -6   1   3        2.28       -0.48      3.66 o
  -5   1   3      213.46      229.01      7.33 o
  -4   1   3      281.24      316.46     38.55 o
  -3   1   3     2848.27     2835.76     28.35 o
  -2   1   3        3.86        5.43      0.51 o
  -1   1   3     3973.79     4070.98     38.32 o
   0   1   3       49.63       54.91      1.60 o
   1   1   3      460.95      474.66     10.35 o
   2   1   3      552.15      517.88     11.81 o
   3   1   3        2.48        2.85      1.43 o
   4   1   3      133.79      138.15      4.22 o
   5   1   3      168.80      171.45      6.48 o
   6   1   3        0.06        0.56      2.13 o
  -7   2   3        0.32        2.49      7.14 o
  -6   2   3        4.95        4.36      2.09 o
  -5   2   3        0.31       -0.10      1.03 o
  -4   2   3      826.90      887.79     11.01 o
  -3   2   3      232.24      247.87      3.71 o
  -2   2   3     1180.65     1159.43     10.08 o
  -1   2   3      624.91      598.65      4.86 o
   0   2   3     1223.53     1230.45     16.14 o
   1   2   3     1175.18     1131.49     24.66 o
   2   2   3      169.06      154.96      2.85 o
   3   2   3      196.35      189.16      5.37 o
   4   2   3       11.40        6.93      1.76 o
   5   2   3        0.18        1.50      1.94 o
   6   2   3       22.55       24.48      3.50 o
  -7   3   3        2.57       -1.04      5.47 o
  -6   3   3        0.48        0.13      0.78 o
  -5   3   3       22.90       27.04      3.20 o
  -4   3   3       26.52       23.20      1.20 o
  -3   3   3      628.44      701.76     13.03 o
  -2   3   3       12.79       16.21      0.60 o
  -1   3   3        8.80        5.42      0.46 o
   0   3   3       43.95       43.19      1.09 o
   1   3   3        0.05        0.84      0.44 o
   2   3   3        0.11        1.74      0.94 o
   3   3   3       16.17       15.36      1.26 o
   4   3   3       15.06       12.94      1.66 o
   5   3   3       34.80       34.97      2.85 o
   6   3   3        8.54        5.14      4.55 o
  -7   4   3        2.24       -0.60      7.06 o
  -6   4   3        9.27       11.33      4.89 o
  -5   4   3       14.03       10.75      1.20 o
  -4   4   3      464.20      468.76      6.82 o
  -3   4   3       57.42       71.36      2.15 o
  -2   4   3     1606.62     1648.99     12.49 o
  -1   4   3      825.15      799.35      7.01 o
   0   4   3      335.82      348.40      5.51 o
   1   4   3      292.05      315.03      5.07 o
   2   4   3       32.12       26.83      1.58 o
   3   4   3      112.02       98.49      3.14 o
   4   4   3       57.65       54.67      2.89 o
   5   4   3        1.37        3.79      2.06 o
   6   4   3       11.95       14.06      3.37 o
  -7   5   3        0.27       16.40      4.74 o
  -6   5   3       16.14       15.08      2.43 o
  -5   5   3      119.27      140.33      5.80 o
  -4   5   3        0.19       -0.21      1.22 o
  -3   5   3      226.02      208.98      4.05 o
  -2   5   3       13.03       18.58      1.24 o
  -1   5   3     1038.89     1073.35     12.66 o
   0   5   3      235.78      230.83      2.95 o
   1   5   3       65.25       62.01      1.44 o
   2   5   3      159.27      142.35      2.94 o
   3   5   3        0.10       -0.62      1.24 o
   4   5   3       30.63       28.94      2.34 o
   5   5   3        0.01        1.88      2.32 o
   6   5   3       12.91       15.90      3.73 o
  -7   6   3        2.30        0.72      5.58 o
  -6   6   3        5.83        9.15      3.72 o
  -5   6   3       13.80        9.03      2.25 o
  -4   6   3        0.34       -0.21      1.11 o
  -3   6   3       27.00       23.39      1.32 o
  -2   6   3      189.92      213.51      4.24 o
  -1   6   3      676.80      680.26      9.09 o
   0   6   3        4.26        7.29      0.70 o
   1   6   3      489.34      470.75      6.36 o
   2   6   3        2.86        4.26      1.13 o
   3   6   3       64.87       81.63      2.60 o
   4   6   3       92.14       85.08      3.78 o
   5   6   3        5.89        6.01      2.09 o
   6   6   3        0.54        6.71      3.92 o
  -6   7   3        0.16       -0.44      3.21 o
  -5   7   3       10.38        6.97      0.83 o
  -4   7   3      111.46      111.24      4.15 o
  -3   7   3       96.19       93.65      4.73 o
  -2   7   3      643.33      740.13     10.10 o
  -1   7   3        1.12        1.55      1.03 o
   0   7   3       81.55       81.63      1.76 o
   1   7   3       20.19       22.63      1.30 o
   2   7   3      108.31      113.65      3.15 o
   3   7   3        0.30       -0.19      1.90 o
   4   7   3       63.60       65.47      3.94 o
   5   7   3        0.22       -0.22      2.76 o
   6   7   3        0.05        1.22      5.15 o
  -6   8   3       21.88       21.66      3.82 o
  -5   8   3       21.02       21.46      1.90 o
  -4   8   3       64.36       68.07      2.45 o
  -3   8   3        1.88       -0.33      1.15 o
  -2   8   3      481.16      470.33      6.44 o
  -1   8   3       29.98       27.31      1.27 o
   0   8   3        4.25        1.65      0.77 o
   1   8   3      215.36      216.46      4.07 o
   2   8   3       29.30       28.66      2.08 o
   3   8   3        0.89        0.37      1.71 o
   4   8   3       28.31       28.15      2.93 o
   5   8   3        2.83        4.66      3.95 o
  -6   9   3        0.13        1.72      3.78 o
  -5   9   3       47.08       44.65      4.44 o
  -4   9   3        0.24       -0.39      1.36 o
  -3   9   3       41.20       35.61      2.38 o
  -2   9   3      597.40      634.49      8.92 o
  -1   9   3       26.05       27.16      1.15 o
   0   9   3      609.21      622.84      7.65 o
   1   9   3       15.44       11.70      1.31 o
   2   9   3      191.27      207.30      4.19 o
   3   9   3      141.82      131.76      5.37 o
   4   9   3      104.84      117.72      7.61 o
   5   9   3        2.00        9.61      3.80 o
  -6  10   3        2.33       -0.58      3.93 o
  -5  10   3       28.10       27.53      6.78 o
  -4  10   3        3.78        4.47      1.46 o
  -3  10   3        0.46       -0.66      1.44 o
  -2  10   3       55.14       54.60      2.54 o
  -1  10   3       64.16       64.59      1.84 o
   0  10   3       19.28       17.55      1.78 o
   1  10   3       17.13       12.41      1.39 o
   2  10   3        0.14       -0.22      1.50 o
   3  10   3      173.13      176.17      8.89 o
   4  10   3        0.99       -0.23      3.20 o
   5  10   3        0.14       -1.27      4.42 o
  -6  11   3        0.02        0.41      3.94 o
  -5  11   3        2.61        3.25      5.91 o
  -4  11   3       38.10       37.50      2.87 o
  -3  11   3      243.07      260.85     11.78 o
  -2  11   3       33.82       26.34      1.59 o
  -1  11   3        0.10        0.43      1.35 o
   0  11   3      145.33      147.63      3.26 o
   1  11   3       15.80       17.01      1.42 o
   2  11   3      355.42      390.41     14.32 o
   3  11   3      168.33      148.23     10.55 o
   4  11   3       21.00       20.81      2.93 o
   5  11   3        0.05       -3.53      4.07 o
  -5  12   3        7.32       19.80      6.19 o
  -4  12   3      105.67      106.35      9.53 o
  -3  12   3       95.36       81.50      3.56 o
  -2  12   3       65.87       76.41      2.41 o
  -1  12   3      229.64      247.87      7.59 o
   0  12   3       71.83       74.67      3.05 o
   1  12   3      104.81      111.15      6.42 o
   2  12   3       68.45       60.22      2.30 o
   3  12   3       73.07       83.34      7.19 o
   4  12   3        0.52        1.74      3.51 o
   5  12   3        6.54        7.42      7.83 o
  -5  13   3        1.39       -4.59      4.59 o
  -4  13   3       11.95       12.32      3.69 o
  -3  13   3       51.68       45.99      3.69 o
  -2  13   3        0.19       -2.04      2.04 o
  -1  13   3        1.03       -0.65      1.69 o
   0  13   3        1.38        1.47      1.22 o
   1  13   3       12.02       13.96      2.40 o
   2  13   3      180.10      190.05      7.72 o
   3  13   3       24.80       20.10      2.78 o
   4  13   3        4.14        1.79      3.52 o
  -5  14   3        4.80        8.07     15.81 o
  -4  14   3       22.42       21.30      3.22 o
  -3  14   3       77.27       68.98      4.32 o
  -2  14   3        0.62        0.31      1.85 o
  -1  14   3       18.25       12.73      1.50 o
   0  14   3        2.55        2.28      1.45 o
   1  14   3      144.90      157.29     10.65 o
   2  14   3       80.28       73.14      3.82 o
   3  14   3       54.78       57.42      4.44 o
   4  14   3        0.16       -0.84      4.00 o
  -5  15   3        2.73       14.02      8.22 o
  -4  15   3       12.43        9.85      7.75 o
  -3  15   3       47.26       50.41      3.01 o
  -2  15   3       15.77        9.81      2.51 o
  -1  15   3       12.53       12.23      2.85 o
   0  15   3       39.32       47.64      3.24 o
   1  15   3        1.68        2.27      2.41 o
   2  15   3      135.95      158.44      8.04 o
   3  15   3       22.91       19.48      4.65 o
   4  15   3        2.06        5.47      6.53 o
  -4  16   3       10.85        2.35      4.97 o
  -3  16   3       14.50       13.69      3.43 o
  -2  16   3        3.60        3.52      2.41 o
  -1  16   3        3.16        1.60      2.16 o
   0  16   3       67.24       79.93     10.26 o
   1  16   3        5.84        9.32      5.47 o
   2  16   3        3.16        7.56      3.29 o
   3  16   3        2.46        4.70      6.35 o
  -4  17   3       20.46       15.95      4.52 o
  -3  17   3        2.20        6.33      3.36 o
  -2  17   3       12.99       13.01      3.68 o
  -1  17   3        1.70       -3.12      4.81 o
   0  17   3        3.28        9.04      2.89 o
   1  17   3       53.49       40.03     10.19 o
   2  17   3       16.48       19.37      3.37 o
   3  17   3        0.20       -2.97      4.27 o
  -3  18   3        1.06        2.94      4.65 o
  -2  18   3       12.16       15.83      4.08 o
  -1  18   3       19.45       28.70      4.45 o
   0  18   3        7.85       11.91     10.35 o
   1  18   3       77.73       86.64      6.90 o
   2  18   3        0.12       -1.16      4.86 o
  -2  19   3        3.54        7.45      4.88 o
  -1  19   3       30.65       39.09      5.09 o
   0  19   3        0.34       -2.81      5.09 o
   1  19   3        0.32        1.27      2.87 o
  -7   0   4       11.20        8.66      7.68 o
  -6   0   4      114.45      104.15     12.29 o
  -5   0   4      164.52      178.70      6.09 o
  -4   0   4      156.70      148.15      4.30 o
  -3   0   4      340.75      334.26      5.17 o
  -2   0   4     1310.39     1369.54     14.13 o
  -1   0   4      673.39      661.31      7.37 o
   0   0   4      431.61      404.05      9.14 o
   1   0   4     4701.58     4739.96    237.32 o
   2   0   4      794.83     1003.18     20.03 o
   3   0   4      136.08      130.23     10.63 o
   4   0   4       75.52       71.09      6.82 o
   5   0   4        0.12        4.06      3.01 o
   6   0   4        6.66       15.97      4.80 o
  -7   1   4        8.22        5.81      3.38 o
  -6   1   4       56.22       51.43      3.43 o
  -5   1   4       72.33       68.36      3.34 o
  -4   1   4      209.02      209.78     25.23 o
  -3   1   4       12.30       11.32      0.54 o
  -2   1   4        0.11        0.24      0.60 o
  -1   1   4       19.15       13.59      0.51 o
   0   1   4        1.24        1.73      0.81 o
   1   1   4        4.53        3.36      0.95 o
   2   1   4        0.02        1.07      1.54 o
   3   1   4        1.85       -0.59      1.46 o
   4   1   4       38.40       41.01      2.57 o
   5   1   4       40.86       35.25      2.47 o
   6   1   4        0.01       -4.74      4.74 o
  -7   2   4       29.84       27.34      4.65 o
  -6   2   4       22.51       13.29      4.31 o
  -5   2   4        0.49       -1.39      2.75 o
  -4   2   4       24.29       20.88      1.01 o
  -3   2   4       63.10       62.95      1.26 o
  -2   2   4      102.59      103.56      1.40 o
  -1   2   4        2.60        2.29      0.39 o
   0   2   4        1.19        2.99      1.21 o
   1   2   4      141.52      159.66      2.96 o
   2   2   4      918.18     1065.46     17.01 o
   3   2   4      178.85      177.98      4.68 o
   4   2   4        0.09        1.51      2.81 o
   5   2   4       18.12       18.08      2.96 o
   6   2   4        6.64        3.73      3.49 o
  -7   3   4        1.99       -0.28      5.80 o
  -6   3   4        0.05        1.11      2.50 o
  -5   3   4       34.03       38.97      3.04 o
  -4   3   4      141.03      158.61      4.26 o
  -3   3   4      655.65      706.03      8.11 o
  -2   3   4      404.36      403.24      4.43 o
  -1   3   4      320.94      293.21      4.09 o
   0   3   4     1327.70     1302.77     15.50 o
   1   3   4      258.87      291.46      5.92 o
   2   3   4      336.64      346.51      5.92 o
   3   3   4        0.16        1.61      1.76 o
   4   3   4       13.13        9.97      2.22 o
   5   3   4        0.23        0.73      2.88 o
   6   3   4        1.75        0.70      4.58 o
  -7   4   4        6.90       -0.52      4.30 o
  -6   4   4        5.06        0.96      1.21 o
  -5   4   4      227.98      242.40      6.35 o
  -4   4   4       71.92       70.89      2.50 o
  -3   4   4      500.44      472.45      6.00 o
  -2   4   4        3.01        2.07      0.50 o
  -1   4   4       23.86       16.18      0.71 o
   0   4   4     1824.25     1903.17     24.08 o
   1   4   4     1282.76     1313.02     16.39 o
   2   4   4       63.61       58.17      1.90 o
   3   4   4       13.45       10.31      1.30 o
   4   4   4        2.02        2.26      2.33 o
   5   4   4       16.27       16.83      2.33 o
   6   4   4        0.07       -2.44      7.64 o
  -7   5   4       27.41       29.62      6.05 o
  -6   5   4        1.77        5.00      2.41 o
  -5   5   4        8.98        9.34      2.20 o
  -4   5   4      249.38      237.73      5.28 o
  -3   5   4       51.82       41.01      2.37 o
  -2   5   4        9.83       14.24      0.73 o
  -1   5   4      316.46      337.32      4.36 o
   0   5   4      117.82      110.91      2.26 o
   1   5   4      395.35      414.84      6.01 o
   2   5   4       38.18       28.62      2.67 o
   3   5   4      523.71      579.21     14.11 o
   4   5   4       19.36       18.11      2.05 o
   5   5   4        2.19        6.50      2.10 o
   6   5   4        3.41        6.42      4.79 o
  -7   6   4        0.27       -0.92      5.35 o
  -6   6   4        1.01        1.41      2.84 o
  -5   6   4        2.24        5.02      1.97 o
  -4   6   4       14.76       11.09      1.40 o
  -3   6   4       63.85       65.63      2.19 o
  -2   6   4       62.51       52.05      1.26 o
  -1   6   4      135.79      134.19      2.77 o
   0   6   4       36.18       31.74      1.58 o
   1   6   4      429.15      448.66      5.81 o
   2   6   4      153.54      141.78      4.94 o
   3   6   4       39.06       44.36      3.31 o
   4   6   4       28.20       30.35      2.33 o
   5   6   4        1.74        0.35      2.53 o
  -6   7   4        7.96       14.46      6.08 o
  -5   7   4        0.75        3.31      2.36 o
  -4   7   4      330.48      363.80     15.46 o
  -3   7   4      226.62      258.06      6.45 o
  -2   7   4        0.52        1.56      0.80 o
  -1   7   4        6.89        4.96      0.89 o
   0   7   4     2356.39     2434.35     27.49 o
   1   7   4      347.29      367.96      8.51 o
   2   7   4       19.88       17.79      1.78 o
   3   7   4        0.71        2.50      1.38 o
   4   7   4        0.37        1.76      2.54 o
   5   7   4       11.64       20.92      3.27 o
  -6   8   4        0.04        8.16      3.21 o
  -5   8   4        3.51        7.08      1.58 o
  -4   8   4       28.41       27.74      1.73 o
  -3   8   4       56.34       60.12      4.54 o
  -2   8   4      205.67      196.04      5.47 o
  -1   8   4      193.64      210.28      4.68 o
   0   8   4       23.58       21.11      1.09 o
   1   8   4       54.62       49.74      2.85 o
   2   8   4      148.37      158.26      3.56 o
   3   8   4       92.06       93.96      3.25 o
   4   8   4       37.47       37.57      4.72 o
   5   8   4        1.90        5.13      3.67 o
  -6   9   4       20.87       15.69      4.35 o
  -5   9   4       11.12        7.74      1.53 o
  -4   9   4       20.57       15.87      1.64 o
  -3   9   4       40.93       39.66      2.26 o
  -2   9   4        0.38        0.28      1.54 o
  -1   9   4      144.01      153.92      3.21 o
   0   9   4      292.56      273.58      5.94 o
   1   9   4       55.48       60.06      1.96 o
   2   9   4      185.13      178.71      4.60 o
   3   9   4        6.72       10.14      1.77 o
   4   9   4        5.69        3.35      2.79 o
   5   9   4        3.38        3.92      4.07 o
  -6  10   4        4.65        2.92      3.75 o
  -5  10   4        4.53        3.78      2.40 o
  -4  10   4       22.14       24.26      2.50 o
  -3  10   4       28.28       21.95      2.43 o
  -2  10   4      217.00      232.11      6.07 o
  -1  10   4      262.45      285.59      7.44 o
   0  10   4        9.16        8.54      1.35 o
   1  10   4       89.46       81.86      6.79 o
   2  10   4       12.94       14.65      1.46 o
   3  10   4        0.09       -2.16      2.41 o
   4  10   4       49.74       61.12      4.62 o
   5  10   4        9.33       13.73      4.22 o
  -6  11   4        0.09       38.25     41.88 o
  -5  11   4        0.90       -0.24      2.65 o
  -4  11   4       28.68       23.09      2.05 o
  -3  11   4       79.16       83.04      3.01 o
  -2  11   4        0.57       -1.11      1.93 o
  -1  11   4      114.89      120.42      3.47 o
   0  11   4        0.20        0.42      1.59 o
   1  11   4       47.98       45.15      4.36 o
   2  11   4      269.16      264.24     10.51 o
   3  11   4       47.45       56.27      3.75 o
   4  11   4        6.26        7.64      3.69 o
   5  11   4        7.34       10.58      5.03 o
  -6  12   4        2.72       -2.56      2.77 o
  -5  12   4       11.57       16.61     11.26 o
  -4  12   4        0.02       -2.08      2.86 o
  -3  12   4        0.62        0.62      1.35 o
  -2  12   4        0.04       -0.41      1.71 o
  -1  12   4       18.46       15.52      2.97 o
   0  12   4       11.37       12.57      1.58 o
   1  12   4      128.73      127.12      5.96 o
   2  12   4       38.04       32.99      2.43 o
   3  12   4       11.57        6.49      2.65 o
   4  12   4        0.00       -1.43      4.14 o
  -5  13   4        6.85        2.05      3.92 o
  -4  13   4        3.04        1.12      2.21 o
  -3  13   4       49.66       46.01      2.79 o
  -2  13   4       29.77       28.03      1.79 o
  -1  13   4        2.84        0.69      1.81 o
   0  13   4       46.76       44.00      2.78 o
   1  13   4       45.71       56.88      5.38 o
   2  13   4       56.23       50.53      4.12 o
   3  13   4       15.65       25.19      3.95 o
   4  13   4       22.06       26.10      4.09 o
  -5  14   4        1.28        5.65      5.51 o
  -4  14   4       24.07       28.68      4.31 o
  -3  14   4       69.58       66.50      7.84 o
  -2  14   4       52.44       45.33      4.92 o
  -1  14   4       18.43       20.36      1.81 o
   0  14   4        9.43        6.74      2.11 o
   1  14   4       16.62       16.42      2.72 o
   2  14   4        0.00        0.43      2.50 o
   3  14   4        0.01        6.81      3.23 o
   4  14   4       35.88       38.43      5.06 o
  -5  15   4        0.18        4.54      5.91 o
  -4  15   4        0.90        1.24      4.12 o
  -3  15   4        0.14        1.03      1.98 o
  -2  15   4        0.65        2.88      2.62 o
  -1  15   4        1.41        0.54      2.81 o
   0  15   4       23.19       28.17      2.61 o
   1  15   4      112.95      115.00      9.21 o
   2  15   4       19.93       13.69      2.69 o
   3  15   4        0.49       -2.52      7.13 o
  -4  16   4        3.65        2.39      4.88 o
  -3  16   4        0.45        1.34      5.01 o
  -2  16   4        4.51        0.01      2.47 o
  -1  16   4        3.10        3.92      2.75 o
   0  16   4       26.12       30.17      2.79 o
   1  16   4       57.87       56.41      4.72 o
   2  16   4        7.09       15.13      5.17 o
   3  16   4       16.39        9.86      4.95 o
  -4  17   4        6.40        9.45      7.91 o
  -3  17   4        7.24        5.43      4.54 o
  -2  17   4       10.10        8.87      3.93 o
  -1  17   4       14.46       18.50      4.85 o
   0  17   4        5.53        7.96      3.55 o
   1  17   4        6.90       12.52      3.84 o
   2  17   4        0.19        4.21      3.68 o
  -3  18   4        0.90       -4.98      4.98 o
  -2  18   4        0.02        1.76      3.54 o
  -1  18   4       51.89       67.56      4.98 o
   0  18   4        0.00       -2.19      7.73 o
   1  18   4        0.01       -0.43      4.98 o
   2  18   4        0.00        1.52      5.50 o
  -2  19   4        1.32        2.23      6.51 o
  -1  19   4        0.00        4.26      4.14 o
   0  19   4       28.01       26.25      3.89 o
   1  19   4        2.83       -1.33      3.93 o
  -7   1   5        0.36        1.43      3.51 o
  -6   1   5        2.97        3.53      2.38 o
  -5   1   5        6.11        2.71      1.86 o
  -4   1   5      201.29      234.16      3.42 o
  -3   1   5      584.78      604.13      5.84 o
  -2   1   5     2434.58     2626.29     19.61 o
  -1   1   5     1436.56     1561.91     12.91 o
   0   1   5      633.16      617.57      8.21 o
   1   1   5       91.29       77.60      2.55 o
   2   1   5      166.60      161.17      3.90 o
   3   1   5       91.76       90.95      3.05 o
   4   1   5       40.88       35.72      2.92 o
   5   1   5      107.08      102.85      7.85 o
  -7   2   5        3.22        4.71      8.63 o
  -6   2   5       94.76      112.89      5.31 o
  -5   2   5      110.35      105.26      4.22 o
  -4   2   5       73.19       80.27      2.70 o
  -3   2   5       45.72       54.71      1.65 o
  -2   2   5       86.99       55.10      1.22 o
  -1   2   5      678.89      693.25      7.30 o
   0   2   5     4290.09     4440.51     66.19 o
   1   2   5      206.35      240.42      4.62 o
   2   2   5      298.24      301.09      6.15 o
   3   2   5       19.69       13.67      1.81 o
   4   2   5        0.22        0.82      2.03 o
   5   2   5       42.44       41.09      3.04 o
  -7   3   5       12.05       13.31      7.74 o
  -6   3   5        3.52        1.90      2.94 o
  -5   3   5      190.50      201.06      6.22 o
  -4   3   5        0.11        0.38      1.00 o
  -3   3   5      162.57      167.76      2.45 o
  -2   3   5      352.75      321.11      4.13 o
  -1   3   5     1373.87     1496.93     12.08 o
   0   3   5       32.45       36.27      1.44 o
   1   3   5        6.66        6.57      1.18 o
   2   3   5      266.79      266.44      5.02 o
   3   3   5      189.00      216.74      5.83 o
   4   3   5       70.44       70.66      3.20 o
   5   3   5       23.63       19.64      3.83 o
  -7   4   5        0.01        7.58      3.87 o
  -6   4   5       21.84       17.00      2.19 o
  -5   4   5       18.52       17.74      1.40 o
  -4   4   5        1.72        2.29      0.74 o
  -3   4   5      559.30      620.23      8.69 o
  -2   4   5     1092.28     1150.78     12.56 o
  -1   4   5     2736.59     2963.56     45.22 o
   0   4   5      341.60      335.16      5.24 o
   1   4   5      278.98      283.61      6.23 o
   2   4   5      110.72      107.18      2.91 o
   3   4   5       23.66       24.01      1.76 o
   4   4   5      301.72      308.21     10.84 o
   5   4   5       12.17       10.42      2.84 o
  -7   5   5        4.33        9.90      7.92 o
  -6   5   5       42.66       47.19      2.80 o
  -5   5   5       68.65       72.18      4.53 o
  -4   5   5       19.98       16.10      1.61 o
  -3   5   5       41.33       42.20      1.29 o
  -2   5   5      315.43      348.46      6.88 o
  -1   5   5     1817.65     1816.40     15.82 o
   0   5   5      467.93      531.95      8.42 o
   1   5   5     1965.29     1977.69     26.56 o
   2   5   5       32.89       26.36      2.29 o
   3   5   5       79.31       86.81      3.26 o
   4   5   5      253.71      281.20     14.51 o
   5   5   5        2.26        2.45      3.23 o
  -7   6   5        0.07        1.28      5.92 o
  -6   6   5        3.25        3.14      2.37 o
  -5   6   5      205.44      216.07      7.21 o
  -4   6   5        3.48        4.02      1.39 o
  -3   6   5      516.21      561.26     10.72 o
  -2   6   5      245.12      241.91      4.13 o
  -1   6   5        9.23        8.76      1.50 o
   0   6   5      882.24      915.56     10.06 o
   1   6   5        0.01       -0.42      0.92 o
   2   6   5       29.42       28.19      1.76 o
   3   6   5        2.53        2.52      1.53 o
   4   6   5        0.38       -0.36      1.64 o
   5   6   5        6.94        2.42      3.22 o
  -6   7   5        3.79        1.49      5.35 o
  -5   7   5        5.00        5.38      2.25 o
  -4   7   5      122.89      122.23      7.77 o
  -3   7   5        4.60        5.97      0.69 o
  -2   7   5      183.07      196.12      4.45 o
  -1   7   5      474.57      470.80      6.97 o
   0   7   5      442.16      451.82      6.16 o
   1   7   5      493.64      493.85      9.04 o
   2   7   5      172.42      170.25      5.24 o
   3   7   5       75.44       69.77      2.94 o
   4   7   5        7.30        3.94      2.04 o
   5   7   5        2.68        2.14      3.83 o
  -6   8   5        0.09       -2.46      4.64 o
  -5   8   5        1.18        1.14      1.41 o
  -4   8   5       27.19       29.00      1.80 o
  -3   8   5       25.14       22.88      1.67 o
  -2   8   5      105.75       94.26      3.76 o
  -1   8   5      189.57      212.37      4.29 o
   0   8   5     1551.56     1652.88     28.36 o
   1   8   5       23.34       24.46      1.87 o
   2   8   5      390.82      410.23     13.50 o
   3   8   5      523.51      583.37     26.38 o
   4   8   5       22.25       26.59      3.18 o
   5   8   5        2.71       -0.77      4.64 o
  -6   9   5       18.56       12.50      4.30 o
  -5   9   5       13.22       16.92      2.76 o
  -4   9   5      528.05      573.95     29.09 o
  -3   9   5      320.90      353.81      6.36 o
  -2   9   5      213.26      246.31      7.16 o
  -1   9   5      294.12      311.61      6.71 o
   0   9   5        2.06        4.35      1.25 o
   1   9   5       18.28       18.02      2.32 o
   2   9   5       20.92       13.74      1.46 o
   3   9   5      105.75      103.99      5.23 o
   4   9   5        0.32        6.37      5.22 o
   5   9   5        0.15        3.97      4.61 o
  -6  10   5        0.58       -1.86      4.84 o
  -5  10   5        1.89       -0.19      3.45 o
  -4  10   5       25.56       22.42      1.92 o
  -3  10   5        0.36        0.56      1.02 o
  -2  10   5        4.83        5.62      1.39 o
  -1  10   5        0.95        1.14      1.44 o
   0  10   5       94.91       99.23      3.57 o
   1  10   5       10.46       10.33      1.40 o
   2  10   5        0.55       -1.54      1.80 o
   3  10   5        1.18       -1.78      2.03 o
   4  10   5        1.25       -0.99      4.47 o
  -6  11   5        9.63       48.53     41.68 o
  -5  11   5       42.20       34.27      5.15 o
  -4  11   5       22.20       25.35      3.32 o
  -3  11   5        0.31       -2.00      2.05 o
  -2  11   5       40.15       31.38      2.19 o
  -1  11   5      184.52      187.93      5.64 o
   0  11   5       34.26       37.55      2.34 o
   1  11   5      551.83      575.12     12.35 o
   2  11   5       28.71       36.29      2.50 o
   3  11   5        0.24        1.71      2.23 o
   4  11   5       10.52       17.34      3.57 o
  -5  12   5       25.67       30.93      6.01 o
  -4  12   5       48.02       37.84      4.73 o
  -3  12   5      214.23      255.68     12.03 o
  -2  12   5      389.71      436.10     12.44 o
  -1  12   5        1.56        1.66      1.48 o
   0  12   5       27.27       32.02      2.26 o
   1  12   5        0.10        0.75      1.99 o
   2  12   5       56.84       52.42      2.78 o
   3  12   5        2.00        5.11      2.21 o
   4  12   5       10.09        8.13      4.01 o
  -5  13   5        1.54        2.72      5.12 o
  -4  13   5       15.17       16.89      2.99 o
  -3  13   5       10.49        7.82      2.74 o
  -2  13   5       84.18       93.19      7.57 o
  -1  13   5        0.13       -0.83      1.89 o
   0  13   5        2.32        5.16      1.92 o
   1  13   5        9.70        7.28      2.13 o
   2  13   5       58.28       49.58      3.66 o
   3  13   5        2.55       -3.66      3.82 o
   4  13   5        0.54       -4.48      4.48 o
  -5  14   5       11.51       11.65      4.80 o
  -4  14   5       20.34       22.38      6.01 o
  -3  14   5       61.29       64.82      7.81 o
  -2  14   5       89.39       89.92     11.02 o
  -1  14   5       24.54       19.73      3.51 o
   0  14   5       76.40       69.24      8.41 o
   1  14   5        7.49        3.27      2.41 o
   2  14   5        0.47        1.13      3.04 o
   3  14   5        0.06        3.00      3.88 o
  -4  15   5       46.83       59.28      5.55 o
  -3  15   5       13.60       15.97      3.03 o
  -2  15   5        7.26       11.11      2.80 o
  -1  15   5       82.02       91.22      5.83 o
   0  15   5       15.15       16.84      2.88 o
   1  15   5       38.12       42.56      4.00 o
   2  15   5        2.95        1.21      2.79 o
   3  15   5        4.95        0.69      4.31 o
  -4  16   5        6.78        9.86      4.69 o
  -3  16   5       11.98       14.67      4.18 o
  -2  16   5        1.11        0.19      3.53 o
  -1  16   5       80.81       88.70      6.69 o
   0  16   5        0.08       -1.18      2.56 o
   1  16   5       30.15       24.03      4.63 o
   2  16   5        3.69       -2.77      4.09 o
   3  16   5        4.12        7.78      6.11 o
  -3  17   5       21.53       18.33      6.94 o
  -2  17   5       11.63        8.06      5.74 o
  -1  17   5       59.66       60.66      4.69 o
   0  17   5        1.27        3.05      2.82 o
   1  17   5       13.20       11.93      3.55 o
   2  17   5        2.70        5.23      5.13 o
  -3  18   5        2.74        3.02      4.47 o
  -2  18   5        0.21        2.65      4.73 o
  -1  18   5        4.65        8.89      3.96 o
   0  18   5       62.29       64.96      4.62 o
   1  18   5        4.76        0.80      8.27 o
  -1  19   5        2.09        5.54      3.96 o
   0  19   5        2.69       -1.09      6.07 o
  -7   0   6        8.35        8.27      4.79 o
  -6   0   6      158.68      156.74      6.59 o
  -5   0   6       74.55       71.73      3.56 o
  -4   0   6       80.89       67.28      1.76 o
  -3   0   6      174.91      210.25      4.15 o
  -2   0   6       10.60        8.67      2.09 o
  -1   0   6     1143.93     1162.10     14.87 o
   0   0   6      372.64      354.33      9.24 o
   1   0   6      746.25      710.96     35.77 o
   2   0   6      265.13      293.43     13.40 o
   3   0   6      163.18      152.07      8.24 o
   4   0   6      533.76      515.55     38.96 o
   5   0   6        0.13        0.48      6.34 o
  -7   1   6        6.19        3.84      4.37 o
  -6   1   6        1.48        0.24      2.34 o
  -5   1   6       88.60       86.02      5.78 o
  -4   1   6        5.49        4.50      0.59 o
  -3   1   6       48.72       46.27      1.38 o
  -2   1   6     1720.74     1846.93     14.83 o
  -1   1   6       79.06       87.80      1.61 o
   0   1   6      845.73      898.45     14.05 o
   1   1   6      664.31      726.86     10.81 o
   2   1   6      188.23      194.38      4.75 o
   3   1   6       21.03       17.50      1.89 o
   4   1   6       50.04       55.46      4.13 o
   5   1   6       16.38       17.23      4.05 o
  -7   2   6       11.92       11.37      3.35 o
  -6   2   6       79.05       82.26      3.65 o
  -5   2   6      237.50      242.82      4.99 o
  -4   2   6       29.12       31.45      1.00 o
  -3   2   6      156.07      161.67      2.86 o
  -2   2   6      125.79      116.25      2.03 o
  -1   2   6     1689.73     1883.81     14.60 o
   0   2   6      292.03      292.76      6.79 o
   1   2   6      824.03      911.80     12.32 o
   2   2   6      767.11      854.26     12.88 o
   3   2   6       24.99       22.32      2.44 o
   4   2   6        0.55       -0.52      2.64 o
   5   2   6       13.46       11.72      3.21 o
  -7   3   6        2.69       -0.16      3.45 o
  -6   3   6        0.05       -1.73      6.80 o
  -5   3   6        3.36        3.84      1.38 o
  -4   3   6        1.29        1.24      0.69 o
  -3   3   6       79.56       89.15      1.49 o
  -2   3   6      136.35      116.77      2.76 o
  -1   3   6      110.29      118.68      1.79 o
   0   3   6      405.16      366.35      6.99 o
   1   3   6      367.91      407.57      7.93 o
   2   3   6      534.14      543.55     10.40 o
   3   3   6      285.11      276.80      7.24 o
   4   3   6      102.64       98.12      8.19 o
   5   3   6       26.31       18.98      3.78 o
  -7   4   6       12.99        8.55      5.41 o
  -6   4   6       35.61       36.73      2.14 o
  -5   4   6       19.35       16.25      1.26 o
  -4   4   6        7.93        7.35      1.18 o
  -3   4   6        1.34        0.61      0.96 o
  -2   4   6      194.31      216.53      3.28 o
  -1   4   6       15.37       11.47      0.92 o
   0   4   6       34.06       43.50      1.95 o
   1   4   6      120.95       94.35      3.20 o
   2   4   6        2.59        5.47      2.64 o
   3   4   6       34.83       31.35      3.28 o
   4   4   6        1.35        1.52      2.88 o
   5   4   6       18.43       21.83      4.73 o
  -7   5   6        0.32        3.18      4.11 o
  -6   5   6        1.06       -0.33      2.53 o
  -5   5   6        0.29        2.85      1.80 o
  -4   5   6      523.14      583.23     11.32 o
  -3   5   6       22.42       19.39      0.96 o
  -2   5   6       23.27       23.66      0.92 o
  -1   5   6      155.22      143.53      2.88 o
   0   5   6      253.75      277.20      5.17 o
   1   5   6      415.57      442.02     11.09 o
   2   5   6       20.42       27.79      2.23 o
   3   5   6       94.18       93.08      4.01 o
   4   5   6        5.05        2.21      3.33 o
   5   5   6       10.48        3.03      3.22 o
  -7   6   6        3.35       -0.40      9.65 o
  -6   6   6        2.56        0.50      2.26 o
  -5   6   6       37.87       42.21      3.26 o
  -4   6   6      652.78      692.39     18.18 o
  -3   6   6      134.13      137.08      3.94 o
  -2   6   6        7.59        7.99      0.81 o
  -1   6   6      167.46      172.20      2.90 o
   0   6   6       24.93       31.70     15.55 o
   1   6   6       85.41       81.14      3.18 o
   2   6   6       77.76       80.62      3.44 o
   3   6   6      414.20      424.40     14.01 o
   4   6   6        3.44        1.08      2.30 o
   5   6   6        9.49        7.78      3.48 o
  -6   7   6        0.83        1.73      2.70 o
  -5   7   6      122.64      114.19     11.87 o
  -4   7   6       54.69       48.48      2.22 o
  -3   7   6       13.38       11.33      1.03 o
  -2   7   6      132.45      112.32      3.26 o
  -1   7   6        0.15        0.57      0.91 o
   0   7   6       65.05       77.86      2.68 o
   1   7   6       64.70       60.35      1.59 o
   2   7   6        5.58        4.53      1.98 o
   3   7   6       18.25       22.97      2.40 o
   4   7   6        0.20       -0.43      3.70 o
   5   7   6        6.06       14.88      5.26 o
  -6   8   6       10.84        7.31      4.18 o
  -5   8   6        0.98        2.44      2.93 o
  -4   8   6       27.97       27.96      1.58 o
  -3   8   6       61.02       65.86      2.57 o
  -2   8   6      131.98      129.94      5.32 o
  -1   8   6      552.17      584.99      7.86 o
   0   8   6       25.06       25.56      1.49 o
   1   8   6       38.90       41.48      1.81 o
   2   8   6      174.74      182.17      5.62 o
   3   8   6        1.39        1.65      2.01 o
   4   8   6        0.00        0.45      3.78 o
   5   8   6        1.94        1.71      4.40 o
  -6   9   6        0.37       -0.23      3.66 o
  -5   9   6        0.01        0.08      2.56 o
  -4   9   6        1.30       -0.11      1.74 o
  -3   9   6      394.60      416.59     10.70 o
  -2   9   6      100.61       92.72      2.36 o
  -1   9   6       65.60       63.06      3.03 o
   0   9   6       11.76        9.88      1.70 o
   1   9   6        0.21        1.70      1.24 o
   2   9   6       28.70       28.55      2.11 o
   3   9   6        7.22        9.64      3.11 o
   4   9   6       19.40       21.97      4.45 o
  -6  10   6        1.96        6.56      3.90 o
  -5  10   6        1.73        6.46      2.77 o
  -4  10   6       45.05       49.46      3.63 o
  -3  10   6      999.58     1101.27     18.28 o
  -2  10   6       44.27       50.05      2.56 o
  -1  10   6       55.76       44.98      2.60 o
   0  10   6       84.30       71.27      3.05 o
   1  10   6       38.82       45.44      3.67 o
   2  10   6       17.25       17.87      1.78 o
   3  10   6       60.74       65.71      5.75 o
   4  10   6        0.22       -0.80      4.63 o
  -6  11   6        1.82       47.73     42.29 o
  -5  11   6       24.90       29.66      7.09 o
  -4  11   6       29.29       28.19      2.39 o
  -3  11   6      272.45      293.46      6.09 o
  -2  11   6       19.16       22.36      2.14 o
  -1  11   6      185.90      195.42      7.09 o
   0  11   6      200.35      206.06      6.24 o
   1  11   6        1.15        2.00      1.43 o
   2  11   6       25.05       18.18      2.65 o
   3  11   6       10.34        5.56      2.80 o
   4  11   6        4.76        2.00      4.30 o
  -5  12   6        0.75        1.70      3.73 o
  -4  12   6        0.02       -0.78      2.88 o
  -3  12   6       14.46       10.36      2.06 o
  -2  12   6        1.00        1.76      1.68 o
  -1  12   6       33.37       27.91      2.26 o
   0  12   6       42.74       41.78      4.94 o
   1  12   6       38.02       36.89      3.42 o
   2  12   6        6.62        8.86      2.32 o
   3  12   6        3.75        3.94      2.67 o
   4  12   6        5.16        2.27      6.27 o
  -5  13   6        5.28        1.90      5.24 o
  -4  13   6       26.13       19.83      2.85 o
  -3  13   6        2.28        2.10      1.49 o
  -2  13   6      362.00      377.63     17.89 o
  -1  13   6       57.10       48.80      2.70 o
   0  13   6      113.05      113.46      6.20 o
   1  13   6        8.59        2.65      2.94 o
   2  13   6       22.10       23.72      3.59 o
   3  13   6        0.25       -1.74      4.49 o
  -5  14   6        2.51       -1.57      4.41 o
  -4  14   6        4.26        9.57      6.13 o
  -3  14   6        0.16       -1.40      2.08 o
  -2  14   6      449.88      530.40     28.50 o
  -1  14   6       14.70       14.10      2.18 o
   0  14   6        2.22        0.29      3.61 o
   1  14   6        0.99        0.41      2.55 o
   2  14   6        0.65        2.44      3.05 o
   3  14   6        0.03        0.23      4.21 o
  -4  15   6        3.96        3.26      4.27 o
  -3  15   6        3.27        0.59      4.16 o
  -2  15   6       49.15       43.22      4.33 o
  -1  15   6        3.69        3.69      2.82 o
   0  15   6        2.46        5.34      2.80 o
   1  15   6       41.58       48.55      5.46 o
   2  15   6       21.37       18.20      8.57 o
   3  15   6        0.39       -0.33      5.39 o
  -4  16   6        0.01        5.32      5.53 o
  -3  16   6       12.89       18.28      3.53 o
  -2  16   6        1.46        6.77      2.83 o
  -1  16   6       12.57       15.30      2.73 o
   0  16   6       29.79       33.48      4.34 o
   1  16   6        7.07        0.31      5.23 o
   2  16   6        0.00       -0.13      4.81 o
  -3  17   6        7.03        5.05      3.86 o
  -2  17   6       23.78        9.26      4.41 o
  -1  17   6       36.89       48.84      6.39 o
   0  17   6        3.52       11.06      6.13 o
   1  17   6        5.16        2.86      4.42 o
  -2  18   6        2.00        9.75      5.25 o
  -1  18   6       55.22       42.78      6.35 o
   0  18   6        0.88        1.25      3.89 o
   1  18   6        3.41        1.95      4.56 o
  -7   1   7        0.34        2.30      4.20 o
  -6   1   7        6.21        3.43      3.73 o
  -5   1   7        5.67        9.51      1.53 o
  -4   1   7       59.15       59.00      1.83 o
  -3   1   7        6.07        6.02      1.00 o
  -2   1   7     3328.74     3699.50     42.31 o
  -1   1   7        2.41        2.36      0.73 o
   0   1   7       44.57       40.23      2.27 o
   1   1   7      224.80      217.10      4.64 o
   2   1   7        1.56        3.28      1.50 o
   3   1   7      123.40      124.29      7.46 o
   4   1   7       42.31       33.01      4.75 o
   5   1   7        1.74        4.95      4.32 o
  -7   2   7       10.20       14.45      4.54 o
  -6   2   7       36.95       34.08      3.11 o
  -5   2   7       66.27       66.77      1.73 o
  -4   2   7        0.01        0.94      0.64 o
  -3   2   7      336.71      336.21      6.66 o
  -2   2   7      162.64      149.09      3.75 o
  -1   2   7      495.27      484.97      6.64 o
   0   2   7       37.75       28.89      1.79 o
   1   2   7       68.06       62.93      2.10 o
   2   2   7      339.64      305.48      8.06 o
   3   2   7        0.07        1.18      1.77 o
   4   2   7       50.06       49.40      3.52 o
   5   2   7        5.23        6.32      3.36 o
  -7   3   7        1.41        1.91      4.89 o
  -6   3   7        0.08        4.83      2.16 o
  -5   3   7       30.21       31.00      2.66 o
  -4   3   7       55.09       55.16      1.89 o
  -3   3   7      501.13      521.20      8.78 o
  -2   3   7      102.46      102.32      1.86 o
  -1   3   7       13.67       13.85      0.77 o
   0   3   7       30.16       30.14      1.55 o
   1   3   7      228.11      257.06      5.74 o
   2   3   7        0.00        3.01      1.86 o
   3   3   7       21.40       21.64      2.61 o
   4   3   7        8.60        7.47      2.54 o
   5   3   7       16.00        7.71      3.22 o
  -7   4   7        7.59        5.08      4.46 o
  -6   4   7        8.73        9.13      1.78 o
  -5   4   7       12.91       10.77      1.54 o
  -4   4   7       49.45       50.36      1.50 o
  -3   4   7      357.17      392.01      7.17 o
  -2   4   7       55.31       63.71      1.45 o
  -1   4   7     1189.74     1323.28     13.90 o
   0   4   7      100.21      112.25      2.65 o
   1   4   7       20.89       21.17      2.05 o
   2   4   7      189.44      205.86      5.45 o
   3   4   7        9.72       10.59      3.32 o
   4   4   7        0.22        0.89      2.77 o
   5   4   7       10.78       15.51      4.89 o
  -7   5   7        8.37       -3.96      6.44 o
  -6   5   7       38.03       37.77      2.42 o
  -5   5   7       11.69        9.20      1.44 o
  -4   5   7      468.44      516.91      8.69 o
  -3   5   7      697.99      755.05     19.11 o
  -2   5   7      208.66      200.94      2.84 o
  -1   5   7        0.09        2.78      1.01 o
   0   5   7        2.45        5.32      1.32 o
   1   5   7      240.81      231.80      5.64 o
   2   5   7        4.91        4.77      2.09 o
   3   5   7      214.27      221.46      7.34 o
   4   5   7        2.51       -0.48      3.59 o
   5   5   7        2.38        7.34      3.79 o
  -7   6   7        2.32      -11.73     11.73 o
  -6   6   7        4.63        5.58      2.83 o
  -5   6   7       18.81       15.18      2.48 o
  -4   6   7        0.52       -0.07      1.34 o
  -3   6   7        7.38        8.18      0.90 o
  -2   6   7      190.18      182.01      2.96 o
  -1   6   7      261.69      263.16      5.83 o
   0   6   7       63.67       59.97      2.66 o
   1   6   7       10.62       13.05      2.42 o
   2   6   7      157.82      157.88      8.27 o
   3   6   7        0.22       -3.23      3.23 o
   4   6   7        1.32       -0.61      3.31 o
  -6   7   7       31.83       32.68      4.25 o
  -5   7   7        0.00        1.48      2.56 o
  -4   7   7       15.89       15.56      0.98 o
  -3   7   7      189.64      191.26      7.30 o
  -2   7   7        0.06        0.37      0.77 o
  -1   7   7      181.87      184.99      5.48 o
   0   7   7       12.26       13.44      1.50 o
   1   7   7       92.55       88.68      3.29 o
   2   7   7       81.45       85.73      3.62 o
   3   7   7        1.63       -0.52      2.48 o
   4   7   7        2.08       -2.36      6.07 o
  -6   8   7        4.60        0.47      3.33 o
  -5   8   7       80.00       87.15      8.21 o
  -4   8   7      106.96      106.32      3.50 o
  -3   8   7      353.63      404.75     11.06 o
  -2   8   7      399.12      418.65      7.78 o
  -1   8   7      168.02      156.92      4.00 o
   0   8   7        4.18        5.79      1.40 o
   1   8   7       12.56        8.51      1.48 o
   2   8   7      255.73      287.04     10.11 o
   3   8   7       57.31       62.77      5.45 o
   4   8   7       30.97       23.12      6.17 o
  -6   9   7        0.73       -1.42      5.41 o
  -5   9   7       20.38       14.29      3.40 o
  -4   9   7       41.74       41.58      3.04 o
  -3   9   7      136.92      151.64      3.75 o
  -2   9   7      272.35      296.30      6.75 o
  -1   9   7       22.64       22.91      1.89 o
   0   9   7       31.21       29.10      1.45 o
   1   9   7       95.05       83.27      3.14 o
   2   9   7        0.66        1.18      1.95 o
   3   9   7       29.53       29.03      2.88 o
   4   9   7        0.04       -0.24      3.89 o
  -6  10   7        3.77        4.23      2.63 o
  -5  10   7       11.18       11.70      2.79 o
  -4  10   7        0.15       -2.04      2.04 o
  -3  10   7       52.33       53.15      2.91 o
  -2  10   7       27.01       28.92      1.86 o
  -1  10   7       66.63       61.40      2.76 o
   0  10   7       17.54       16.77      3.11 o
   1  10   7       25.25       20.96      1.75 o
   2  10   7        3.60        2.47      2.27 o
   3  10   7        5.58        2.87      2.85 o
   4  10   7        1.17        0.46      4.76 o
  -6  11   7        0.40       -0.16      2.64 o
  -5  11   7        1.72       -0.75      5.03 o
  -4  11   7        6.18        3.70      1.52 o
  -3  11   7       68.99       63.38      3.51 o
  -2  11   7      124.13      129.69      3.60 o
  -1  11   7       76.77       74.60      5.80 o
   0  11   7      146.95      137.81      6.50 o
   1  11   7       13.87       12.10      2.12 o
   2  11   7       70.55       74.30      4.77 o
   3  11   7       84.22       95.81      6.72 o
   4  11   7        1.68       -4.73      4.73 o
  -5  12   7        0.54       -2.88      6.76 o
  -4  12   7       21.57       24.88      2.59 o
  -3  12   7       40.32       40.86      1.84 o
  -2  12   7       39.60       40.91      2.49 o
  -1  12   7      228.50      239.80     13.03 o
   0  12   7       10.09        9.11      3.03 o
   1  12   7        0.07        1.42      1.83 o
   2  12   7       59.61       69.19      5.81 o
   3  12   7        2.89        0.93      5.25 o
  -5  13   7        7.68        5.77      9.27 o
  -4  13   7        2.58        5.62      3.38 o
  -3  13   7        4.85        3.96      1.71 o
  -2  13   7       43.60       44.92      2.96 o
  -1  13   7        2.50        2.53      1.57 o
   0  13   7        8.22        7.01      3.53 o
   1  13   7        2.32        3.45      2.74 o
   2  13   7        2.40        0.17      2.65 o
   3  13   7        0.06        2.93      5.89 o
  -5  14   7        0.60       -2.81      3.59 o
  -4  14   7        3.27        2.75      3.16 o
  -3  14   7       20.26       15.30      1.97 o
  -2  14   7        9.12        7.55      2.21 o
  -1  14   7       42.29       34.85      3.53 o
   0  14   7       19.80       22.05      3.21 o
   1  14   7       19.08       20.51      6.70 o
   2  14   7       39.45       41.41      6.77 o
   3  14   7        4.26        2.12      4.08 o
  -4  15   7        0.67       -1.54      5.94 o
  -3  15   7       16.10       14.42      3.58 o
  -2  15   7       45.34       48.24      4.12 o
  -1  15   7        6.20        5.59      2.86 o
   0  15   7       48.90       47.51      4.41 o
   1  15   7        7.68        5.73      3.15 o
   2  15   7        0.49       -1.98      5.06 o
  -4  16   7        2.00        2.80      6.14 o
  -3  16   7        2.96        8.42      4.62 o
  -2  16   7        0.90       -0.01      3.30 o
  -1  16   7        8.45        0.91      3.18 o
   0  16   7        1.57        2.51      3.58 o
   1  16   7        7.77       13.18      4.51 o
   2  16   7        0.56       -1.28      3.92 o
  -3  17   7        0.02        3.43      7.06 o
  -2  17   7        0.03       -3.84      3.84 o
  -1  17   7       21.28       17.21      6.10 o
   0  17   7        5.02        1.77      4.15 o
   1  17   7       14.63       11.75      4.43 o
  -2  18   7       37.88       38.97      5.90 o
  -1  18   7        0.00       -2.12      3.96 o
   0  18   7        1.11        2.38      4.56 o
  -7   0   8        0.56       -3.34      5.99 o
  -6   0   8      108.48      108.76      6.38 o
  -5   0   8      476.14      529.06     12.86 o
  -4   0   8      411.86      427.96     13.23 o
  -3   0   8      376.17      406.31     11.05 o
  -2   0   8      176.34      179.25      6.91 o
  -1   0   8      142.88      129.18      4.12 o
   0   0   8      618.68      634.14     23.53 o
   1   0   8      386.28      364.58     10.83 o
   2   0   8        8.38       12.94      2.33 o
   3   0   8       26.96       21.61      6.41 o
   4   0   8       23.64       24.59      4.17 o
  -7   1   8        6.93       13.74      4.90 o
  -6   1   8        8.52        7.05      2.13 o
  -5   1   8       62.97       70.79      1.59 o
  -4   1   8       13.24       12.81      1.38 o
  -3   1   8      141.78      124.83      4.19 o
  -2   1   8      207.39      220.83      4.30 o
  -1   1   8      288.08      306.49      4.15 o
   0   1   8       26.72       25.36      2.64 o
   1   1   8      200.37      211.40      4.57 o
   2   1   8       86.14       82.49      4.87 o
   3   1   8        0.31        2.30      2.46 o
   4   1   8        0.00       -3.16      3.91 o
  -7   2   8        0.64        6.50      4.77 o
  -6   2   8       99.68      103.15      7.89 o
  -5   2   8      394.13      432.97     10.18 o
  -4   2   8        0.16        1.12      0.90 o
  -3   2   8       99.78       91.10      2.19 o
  -2   2   8       53.08       54.09      1.40 o
  -1   2   8       21.60       16.17      1.74 o
   0   2   8       65.71       78.61      4.30 o
   1   2   8       29.95       25.85      1.30 o
   2   2   8        5.21        5.74      1.68 o
   3   2   8        1.85        0.79      2.14 o
   4   2   8        0.17        1.18      4.01 o
  -7   3   8        7.84       10.66      7.17 o
  -6   3   8       31.52       29.42      9.42 o
  -5   3   8      332.17      358.78      6.72 o
  -4   3   8      239.67      256.77      4.33 o
  -3   3   8      354.24      378.78      8.33 o
  -2   3   8      186.71      200.26      3.71 o
  -1   3   8      547.16      576.75     13.03 o
   0   3   8      311.39      321.79      6.20 o
   1   3   8      228.97      242.53      7.75 o
   2   3   8       76.76       80.49      3.08 o
   3   3   8       49.65       52.99      5.92 o
   4   3   8       21.02       20.02      5.10 o
  -7   4   8        0.04       -5.79      6.38 o
  -6   4   8        4.50        1.36      4.26 o
  -5   4   8       22.02       21.86      1.08 o
  -4   4   8      307.14      318.55      6.31 o
  -3   4   8        5.42        4.12      0.81 o
  -2   4   8      811.85      854.07     12.39 o
  -1   4   8      434.58      435.36      8.82 o
   0   4   8      189.39      200.95      4.19 o
   1   4   8      117.93      117.31      4.03 o
   2   4   8       90.45       93.11      4.66 o
   3   4   8      196.49      215.40      8.41 o
   4   4   8        0.05        0.74      3.83 o
  -7   5   8        6.92        2.60     13.88 o
  -6   5   8       64.83       76.45      3.95 o
  -5   5   8       17.40       15.86      1.18 o
  -4   5   8      351.97      385.78      6.81 o
  -3   5   8       87.09       90.07      2.15 o
  -2   5   8       23.44       22.96      1.13 o
  -1   5   8        4.72        2.33      1.08 o
   0   5   8        0.32        0.83      1.53 o
   1   5   8       67.69       81.84      3.32 o
   2   5   8       10.90       12.54      2.55 o
   3   5   8        2.70        3.03      2.40 o
   4   5   8        2.94       -0.58      4.61 o
  -6   6   8        0.72        7.41      3.26 o
  -5   6   8        1.11       -1.16      1.37 o
  -4   6   8      694.96      762.19     20.42 o
  -3   6   8      159.53      166.29      6.00 o
  -2   6   8      366.17      376.25      6.20 o
  -1   6   8      119.77      115.16      4.05 o
   0   6   8      288.90      302.00      6.85 o
   1   6   8      121.67      129.08      4.66 o
   2   6   8      218.74      209.72      9.85 o
   3   6   8       45.68       58.93      4.74 o
   4   6   8        5.49        2.87      4.33 o
  -6   7   8        0.73        7.07      2.96 o
  -5   7   8        9.25       10.08      3.71 o
  -4   7   8      185.01      196.43      7.37 o
  -3   7   8      351.44      372.71      7.53 o
  -2   7   8       31.08       27.32      1.30 o
  -1   7   8      163.64      159.15      4.28 o
   0   7   8      415.37      435.19     13.25 o
   1   7   8       42.11       38.19      3.06 o
   2   7   8      159.02      165.93      5.71 o
   3   7   8        0.14       -3.51      3.51 o
   4   7   8       16.09       15.78      4.25 o
  -6   8   8        0.01        0.00      3.21 o
  -5   8   8       16.10       17.13      2.51 o
  -4   8   8       51.26       44.67      1.82 o
  -3   8   8       12.25       10.81      1.53 o
  -2   8   8       29.75       25.93      3.10 o
  -1   8   8       15.10       18.26      2.08 o
   0   8   8        7.53        4.66      1.75 o
   1   8   8       10.59       11.17      1.95 o
   2   8   8       97.65      102.04     12.52 o
   3   8   8        0.39        7.26      6.85 o
   4   8   8        0.68       -3.18      4.31 o
  -6   9   8        4.87        1.55      3.37 o
  -5   9   8       25.89       27.62      2.62 o
  -4   9   8       95.88       92.51      5.29 o
  -3   9   8      355.45      384.81      8.03 o
  -2   9   8       33.31       29.17      1.49 o
  -1   9   8      154.98      165.38      6.20 o
   0   9   8      174.22      187.18      7.20 o
   1   9   8       53.47       56.11      6.22 o
   2   9   8       43.22       32.09      4.96 o
   3   9   8       66.64       63.01     14.56 o
   4   9   8       11.54        9.69      3.72 o
  -6  10   8        6.36        0.54      2.84 o
  -5  10   8        0.85        2.10      2.47 o
  -4  10   8       17.28       16.51      1.32 o
  -3  10   8      148.66      168.44      5.67 o
  -2  10   8       67.23       65.75      5.53 o
  -1  10   8      136.89      144.71      5.58 o
   0  10   8        2.89        2.91      1.23 o
   1  10   8      195.35      218.02     18.01 o
   2  10   8        2.30        3.31      3.29 o
   3  10   8        7.62        8.69      3.91 o
  -5  11   8       15.89       27.68      4.20 o
  -4  11   8        0.53        1.35      2.25 o
  -3  11   8       59.19       51.74      2.49 o
  -2  11   8        5.61        4.93      2.03 o
  -1  11   8        0.01       -1.31      2.64 o
   0  11   8        4.17        3.78      1.44 o
   1  11   8        0.00       -1.09      2.49 o
   2  11   8       14.18       16.00      3.99 o
   3  11   8        8.68        5.98      3.30 o
  -5  12   8       45.06       47.73     14.62 o
  -4  12   8       23.89       22.70      2.64 o
  -3  12   8        9.36       10.03      1.92 o
  -2  12   8        5.09        3.58      1.92 o
  -1  12   8       25.94       30.41      3.19 o
   0  12   8        8.80       10.14      2.60 o
   1  12   8      136.90      128.04      6.37 o
   2  12   8        7.31        7.59      3.39 o
   3  12   8        0.69        3.43      6.01 o
  -5  13   8        0.97        6.58      4.34 o
  -4  13   8        1.61        7.20      6.88 o
  -3  13   8       56.07       52.45      4.36 o
  -2  13   8        1.24        0.91      2.19 o
  -1  13   8        3.31        5.65      2.01 o
   0  13   8       39.49       51.14      7.99 o
   1  13   8        0.33        0.41      2.81 o
   2  13   8       56.07       58.47      5.41 o
  -4  14   8       23.92       20.12      5.15 o
  -3  14   8       23.04       23.92      2.72 o
  -2  14   8       46.97       35.64      3.91 o
  -1  14   8        0.54        3.65      1.98 o
   0  14   8        1.24        0.60      4.96 o
   1  14   8        6.24        7.01      3.20 o
   2  14   8        0.06        6.40      4.40 o
  -4  15   8       17.62       25.21      5.41 o
  -3  15   8        0.24        2.07      3.32 o
  -2  15   8        4.55        6.42      3.54 o
  -1  15   8        5.17        9.38      4.14 o
   0  15   8       25.17       22.58      5.81 o
   1  15   8        0.03       -5.37      6.57 o
   2  15   8        9.40        7.98      4.98 o
  -3  16   8        3.09        6.34      4.87 o
  -2  16   8        3.62        3.41      3.31 o
  -1  16   8       13.91       12.93      5.57 o
   0  16   8        0.30        3.99      4.18 o
   1  16   8       16.01       18.52      3.96 o
  -2  17   8       12.87       16.05      3.87 o
  -1  17   8        0.27        1.35      6.12 o
   0  17   8        0.03        4.46      4.52 o
  -7   1   9        0.87       -1.60      4.74 o
  -6   1   9        0.75        0.73      2.29 o
  -5   1   9        0.99        0.22      1.04 o
  -4   1   9      271.04      282.76      6.13 o
  -3   1   9       14.55       12.32      1.31 o
  -2   1   9      118.70      111.34      2.58 o
  -1   1   9       87.09       82.99      2.67 o
   0   1   9     2221.23     2358.04     48.32 o
   1   1   9      109.03      100.12      3.89 o
   2   1   9      202.65      193.02      6.35 o
   3   1   9       53.54       49.48      3.51 o
   4   1   9        5.48        3.30      2.85 o
  -7   2   9        1.66        8.98      7.73 o
  -6   2   9       16.89       20.12      4.60 o
  -5   2   9      163.52      179.08      4.93 o
  -4   2   9       88.17       91.11      2.29 o
  -3   2   9      191.85      193.41      5.98 o
  -2   2   9      123.65      127.86      5.05 o
  -1   2   9      142.60      126.83      4.75 o
   0   2   9      268.47      285.15      5.74 o
   1   2   9      859.55      906.48     15.44 o
   2   2   9       18.34       20.95      2.15 o
   3   2   9       13.78       19.97      4.02 o
   4   2   9       10.45       19.01      5.42 o
  -7   3   9        2.82       -2.43      7.39 o
  -6   3   9        6.29        8.32      3.13 o
  -5   3   9        0.02        1.09      1.39 o
  -4   3   9       50.61       45.82      2.05 o
  -3   3   9       20.20       20.36      1.45 o
  -2   3   9       35.26       37.08      1.77 o
  -1   3   9      267.52      276.20      4.73 o
   0   3   9       18.01       22.06      2.41 o
   1   3   9       78.61       75.70      4.40 o
   2   3   9        6.57        6.55      2.51 o
   3   3   9       14.84       10.73      2.45 o
   4   3   9        4.42        4.77      3.90 o
  -7   4   9        3.60        7.18     10.31 o
  -6   4   9        1.80        0.58      3.76 o
  -5   4   9        1.93        2.71      2.54 o
  -4   4   9        4.46        4.40      1.11 o
  -3   4   9      157.49      147.49      4.45 o
  -2   4   9       77.62       84.42      1.78 o
  -1   4   9      713.20      732.03     21.04 o
   0   4   9       62.17       74.35      2.92 o
   1   4   9      542.36      581.47     15.00 o
   2   4   9        6.26        6.49      3.09 o
   3   4   9       15.59       14.23      4.08 o
   4   4   9        4.32       -1.18      4.31 o
  -6   5   9        3.67        4.04      4.35 o
  -5   5   9        7.67        7.44      1.13 o
  -4   5   9       39.42       38.93      1.61 o
  -3   5   9      289.25      316.91      7.20 o
  -2   5   9       32.64       38.82      1.73 o
  -1   5   9      258.81      273.09      4.90 o
   0   5   9      244.00      236.38      4.92 o
   1   5   9        1.29        9.14      2.87 o
   2   5   9       71.82       74.45      4.67 o
   3   5   9        0.42       -3.41      4.64 o
   4   5   9        4.86        4.64      5.98 o
  -6   6   9        1.20        0.47      5.65 o
  -5   6   9       29.59       29.25      2.53 o
  -4   6   9       59.13       62.82      2.69 o
  -3   6   9       32.99       35.29      1.87 o
  -2   6   9       20.46       20.06      1.18 o
  -1   6   9       23.29       25.41      1.69 o
   0   6   9       98.98      112.99      4.65 o
   1   6   9        4.38        1.95      2.44 o
   2   6   9       14.41        5.49      5.70 o
   3   6   9        0.31       -0.94      3.12 o
   4   6   9        0.11        0.51      7.50 o
  -6   7   9        1.23        8.63     10.43 o
  -5   7   9       24.41       22.24      1.49 o
  -4   7   9       13.63       13.14      2.38 o
  -3   7   9       56.44       56.73      2.73 o
  -2   7   9      226.45      229.26      5.92 o
  -1   7   9       36.54       38.22      2.08 o
   0   7   9       17.68       19.33      4.19 o
   1   7   9        0.24       -2.05      2.39 o
   2   7   9       70.14       71.20      4.87 o
   3   7   9        9.73        8.27      4.26 o
  -6   8   9        0.83        1.45      3.51 o
  -5   8   9        5.34        9.64      2.77 o
  -4   8   9        0.24        0.45      1.83 o
  -3   8   9       12.45       11.72      1.38 o
  -2   8   9       36.16       37.12      1.85 o
  -1   8   9       92.87       83.23      4.14 o
   0   8   9       51.46       53.41      3.84 o
   1   8   9       93.38       89.43      4.31 o
   2   8   9        7.76       -2.53      5.03 o
   3   8   9        3.57        4.71      4.89 o
  -6   9   9        5.97       11.22      7.48 o
  -5   9   9       21.89       24.41      3.14 o
  -4   9   9      163.40      180.72      6.36 o
  -3   9   9       74.56       78.09      3.98 o
  -2   9   9       32.54       32.06      2.50 o
  -1   9   9        6.09        8.48      2.50 o
   0   9   9       18.77       21.10      3.79 o
   1   9   9       26.89       28.64      3.47 o
   2   9   9        0.92        4.28      4.47 o
   3   9   9        7.15       12.13      4.33 o
  -6  10   9        2.71       -7.93     13.98 o
  -5  10   9        0.07        5.14      3.99 o
  -4  10   9        1.50        1.13      1.62 o
  -3  10   9        0.78       -0.57      2.02 o
  -2  10   9        2.33        2.18      2.15 o
  -1  10   9       31.22       28.44      3.83 o
   0  10   9        6.70        2.59      2.98 o
   1  10   9        0.23       -0.02      3.46 o
   2  10   9       15.20       13.89      3.92 o
   3  10   9        5.56        6.75      4.48 o
  -5  11   9        0.82        0.60      5.00 o
  -4  11   9      128.49      124.27      5.38 o
  -3  11   9       13.92       12.74      2.19 o
  -2  11   9        5.32        6.91      1.92 o
  -1  11   9        0.92        1.01      3.46 o
   0  11   9       37.78       36.66      6.61 o
   1  11   9       12.59       21.01      3.52 o
   2  11   9       15.01       10.49      3.86 o
   3  11   9        0.72       -0.87      6.60 o
  -5  12   9        6.08        5.30      4.44 o
  -4  12   9       17.31       18.21      4.20 o
  -3  12   9        0.03        1.70      2.44 o
  -2  12   9        0.36       -2.29      2.29 o
  -1  12   9        0.86        3.38      3.22 o
   0  12   9       19.68       22.46      2.64 o
   1  12   9       12.26       10.33      4.13 o
   2  12   9        8.62       18.17      4.75 o
  -5  13   9        0.13       -2.10      4.76 o
  -4  13   9        1.45       -0.70      3.12 o
  -3  13   9       48.58       53.31      3.39 o
  -2  13   9        0.05        2.10      2.70 o
  -1  13   9        1.52        1.67      3.63 o
   0  13   9        8.30        9.95      7.70 o
   1  13   9        0.83        1.76      4.82 o
   2  13   9        0.08        5.36      5.88 o
  -4  14   9        1.64        5.85      3.25 o
  -3  14   9       26.60       32.91      8.02 o
  -2  14   9        9.18        8.48      3.01 o
  -1  14   9        1.07       -3.17      3.17 o
   0  14   9        0.03       -5.16      5.16 o
   1  14   9        7.49       19.59      4.05 o
  -3  15   9       12.81       12.05      3.37 o
  -2  15   9        3.26        1.65      3.20 o
  -1  15   9        2.89        0.32      3.46 o
   0  15   9        0.04        7.05      6.17 o
   1  15   9        4.76        5.53      4.26 o
  -3  16   9        0.80       -0.65      4.55 o
  -2  16   9        0.67        4.74      4.68 o
  -1  16   9        0.02       -0.72      5.08 o
   0  16   9        0.53        0.37      4.95 o
  -6   0  10       15.35        9.66      8.01 o
  -5   0  10      458.38      460.08     12.23 o
  -4   0  10      154.15      171.16      4.77 o
  -3   0  10       59.94       55.00      4.17 o
  -2   0  10        0.17        0.28      1.94 o
  -1   0  10       37.93       34.30      3.31 o
   0   0  10       68.40       55.82      3.45 o
   1   0  10        0.87       -2.15      3.92 o
   2   0  10      480.73      500.56     40.89 o
   3   0  10       29.59       22.95      6.92 o
   4   0  10        9.40        5.06      7.51 o
  -6   1  10        8.82        6.71      2.57 o
  -5   1  10        7.25        5.62      1.18 o
  -4   1  10        8.71        6.76      1.58 o
  -3   1  10      220.40      199.02      4.85 o
  -2   1  10       91.43       75.12      4.20 o
  -1   1  10      970.25     1049.01     12.89 o
   0   1  10        2.70        2.02      1.35 o
   1   1  10       33.62       31.10      3.18 o
   2   1  10        0.43       -0.31      2.12 o
   3   1  10        4.50        6.30      3.56 o
   4   1  10        3.06        4.42      3.99 o
  -6   2  10       17.52       16.91      3.36 o
  -5   2  10       53.29       49.52      2.45 o
  -4   2  10        3.77        3.87      2.02 o
  -3   2  10        0.69        0.22      1.47 o
  -2   2  10      186.85      189.04      4.33 o
  -1   2  10        3.09        2.73      1.65 o
   0   2  10       70.59       70.08      3.16 o
   1   2  10       58.57       56.00      2.99 o
   2   2  10       51.20       51.01      3.05 o
   3   2  10        3.85       -2.58      3.59 o
  -6   3  10      107.05       99.29      6.26 o
  -5   3  10        0.01        0.28      1.59 o
  -4   3  10       44.47       42.37      2.05 o
  -3   3  10      376.17      358.08      6.01 o
  -2   3  10       31.75       29.37      1.55 o
  -1   3  10      241.58      243.50      8.84 o
   0   3  10       16.39       17.46      2.78 o
   1   3  10      260.08      269.65      8.09 o
   2   3  10       10.62        6.74      2.87 o
   3   3  10       29.79       38.47      4.55 o
  -6   4  10       33.12       33.90      4.37 o
  -5   4  10        0.22       -1.57      1.61 o
  -4   4  10        0.31        1.66      1.40 o
  -3   4  10      253.26      257.96      6.39 o
  -2   4  10      141.43      142.45      3.88 o
  -1   4  10        1.22        0.41      1.57 o
   0   4  10      282.04      288.46      6.13 o
   1   4  10      296.40      314.06      9.95 o
   2   4  10        5.36        4.09      3.96 o
   3   4  10        0.00       -0.79      5.57 o
  -6   5  10        7.45       -4.57      5.31 o
  -5   5  10        3.80        2.23      1.60 o
  -4   5  10      112.84      105.42      3.66 o
  -3   5  10      100.12      100.68      4.53 o
  -2   5  10        4.21        1.71      1.57 o
  -1   5  10        2.31        1.27      1.50 o
   0   5  10      134.18      128.84      4.20 o
   1   5  10        5.55        1.66      3.85 o
   2   5  10        0.87        2.49      3.65 o
   3   5  10        7.02        4.71      3.99 o
  -6   6  10       31.72       37.17      6.58 o
  -5   6  10        6.35        5.37      2.59 o
  -4   6  10       27.06       22.94      2.14 o
  -3   6  10       14.55       13.38      2.84 o
  -2   6  10      806.18      817.51     20.58 o
  -1   6  10        0.31       -1.49      1.67 o
   0   6  10      515.04      536.36     12.39 o
   1   6  10        5.59        8.60      2.66 o
   2   6  10        0.03        2.44      4.42 o
   3   6  10        1.89        3.34      5.24 o
  -6   7  10       34.67       43.66      7.19 o
  -5   7  10        3.68        1.91      2.05 o
  -4   7  10        6.85        7.26      1.68 o
  -3   7  10       10.36       11.16      2.11 o
  -2   7  10      104.94      101.74      3.59 o
  -1   7  10      173.86      170.16     11.57 o
   0   7  10       44.10       44.10      3.61 o
   1   7  10       65.24       61.18      3.85 o
   2   7  10       24.56       30.91      5.10 o
   3   7  10        2.05        4.64      4.47 o
  -6   8  10        7.76       -4.78      7.28 o
  -5   8  10        0.04        0.91      4.44 o
  -4   8  10       28.08       30.05      1.90 o
  -3   8  10        6.05        6.06      1.30 o
  -2   8  10        0.15        0.27      1.40 o
  -1   8  10       75.23       74.32      3.89 o
   0   8  10       12.40        9.66      2.34 o
   1   8  10       22.22       19.17      3.48 o
   2   8  10       42.18       39.79      5.61 o
   3   8  10        0.01        8.11      5.89 o
  -6   9  10        0.99       12.90     16.35 o
  -5   9  10       29.14       29.51      4.20 o
  -4   9  10       60.88       57.63      3.68 o
  -3   9  10       21.85       24.93      2.18 o
  -2   9  10        3.20        4.41      1.40 o
  -1   9  10      151.16      158.98      6.06 o
   0   9  10       12.92       15.50      2.73 o
   1   9  10       70.92       74.20      5.65 o
   2   9  10        3.39        3.96      5.13 o
   3   9  10        0.03        0.07      5.54 o
  -5  10  10       18.03       22.96      3.51 o
  -4  10  10       13.67       14.20      1.95 o
  -3  10  10       17.36       14.07      1.83 o
  -2  10  10      147.50      148.46      5.46 o
  -1  10  10       47.06       41.02      3.56 o
   0  10  10       98.23       83.46      6.64 o
   1  10  10       52.18       45.97      4.11 o
   2  10  10       33.71       38.99      6.58 o
  -5  11  10       10.95       13.48      4.28 o
  -4  11  10       18.57       25.37      7.67 o
  -3  11  10        3.75        4.48      2.71 o
  -2  11  10       25.35       23.42      3.44 o
  -1  11  10       33.33       29.26      4.20 o
   0  11  10        0.13        1.15      2.73 o
   1  11  10        7.82        7.15      3.60 o
   2  11  10        0.72        3.17      4.11 o
  -5  12  10       23.13       15.26      6.03 o
  -4  12  10        0.12        1.35      2.89 o
  -3  12  10        0.92       -0.29      3.04 o
  -2  12  10        0.41       -1.33      2.72 o
  -1  12  10        3.66        6.19      1.36 o
   0  12  10       18.92       21.69      3.86 o
   1  12  10        7.74        3.61      5.00 o
   2  12  10        2.46        4.24      4.62 o
  -4  13  10        0.43        1.27      3.88 o
  -3  13  10       10.77       11.31      3.05 o
  -2  13  10        0.02       -1.08      3.33 o
  -1  13  10       40.00       43.03      4.75 o
   0  13  10       23.68       14.80      3.98 o
   1  13  10       35.02       31.25      4.30 o
  -4  14  10        6.71        0.34      3.71 o
  -3  14  10        0.08        3.81      2.73 o
  -2  14  10       24.47       24.35      3.96 o
  -1  14  10        0.46       -3.14      4.57 o
   0  14  10        6.75        8.36      3.88 o
   1  14  10        6.20        3.69      5.67 o
  -3  15  10        0.01       -4.70      4.70 o
  -2  15  10       13.24       15.02      4.42 o
  -1  15  10        9.20        2.97      4.24 o
   0  15  10       16.51       10.91      5.39 o
  -6   1  11        4.23       -1.78      3.00 o
  -5   1  11       23.73       23.59      2.44 o
  -4   1  11        1.87        1.81      1.77 o
  -3   1  11        0.04       -0.60      2.06 o
  -2   1  11      379.39      428.13     11.21 o
  -1   1  11       13.41       12.03      1.68 o
   0   1  11      174.83      184.78      6.01 o
   1   1  11        0.12       -0.30      1.76 o
   2   1  11        2.48        1.47      3.27 o
   3   1  11        0.84        0.57      3.23 o
  -6   2  11       69.93       69.03      5.60 o
  -5   2  11       21.50       16.21      2.27 o
  -4   2  11       15.30       10.39      1.87 o
  -3   2  11       10.65       11.34      2.06 o
  -2   2  11       56.79       58.99      5.14 o
  -1   2  11       56.27       54.48      2.09 o
   0   2  11       23.16       23.85      2.36 o
   1   2  11       29.23       27.76      3.83 o
   2   2  11        6.47        9.42      4.10 o
   3   2  11       41.36       39.17      6.04 o
  -6   3  11        1.06       -0.61      3.96 o
  -5   3  11        0.01        1.85      2.01 o
  -4   3  11        7.22        2.68      1.93 o
  -3   3  11        8.74        9.43      1.86 o
  -2   3  11       76.94       75.24      3.18 o
  -1   3  11     1023.01     1119.39     18.26 o
   0   3  11      110.48      107.80      4.77 o
   1   3  11        0.48        2.35      4.86 o
   2   3  11        1.08        3.31      4.05 o
   3   3  11       24.71       20.81      5.12 o
  -6   4  11       27.61       29.54      4.91 o
  -5   4  11        8.83        8.17      2.32 o
  -4   4  11        0.02       -0.26      1.94 o
  -3   4  11       52.19       51.60      3.28 o
  -2   4  11       69.09       72.45      2.70 o
  -1   4  11        0.84        1.89      1.65 o
   0   4  11       59.53       51.02      3.99 o
   1   4  11       42.69       37.08      3.73 o
   2   4  11        6.13        8.76      3.28 o
   3   4  11        0.84        7.29      4.11 o
  -6   5  11        5.27        7.24      3.98 o
  -5   5  11       68.68       61.98      3.77 o
  -4   5  11        0.11       -1.61      2.53 o
  -3   5  11        5.57        4.38      1.25 o
  -2   5  11      116.31      129.47      4.55 o
  -1   5  11      127.22      120.67      5.04 o
   0   5  11       79.48       83.40      4.18 o
   1   5  11       19.97       23.22      3.01 o
   2   5  11       75.18       79.40      7.65 o
   3   5  11       18.54       21.59      4.79 o
  -6   6  11        2.20        9.89      6.32 o
  -5   6  11        2.89        0.32      2.32 o
  -4   6  11        0.83        2.79      1.56 o
  -3   6  11        2.78        5.54      1.83 o
  -2   6  11      111.75      124.30      4.29 o
  -1   6  11      239.04      249.54     10.10 o
   0   6  11       34.84       40.77      5.55 o
   1   6  11      143.76      157.95      9.89 o
   2   6  11       27.71       25.93      6.24 o
   3   6  11        0.77        8.44      4.94 o
  -6   7  11        8.26        5.42      6.58 o
  -5   7  11        6.56        0.32      2.61 o
  -4   7  11        4.39        3.26      2.48 o
  -3   7  11        1.69        2.69      1.67 o
  -2   7  11      112.05      100.89      4.75 o
  -1   7  11       16.31       12.22      3.21 o
   0   7  11       89.86       84.77      4.74 o
   1   7  11       15.57       13.53      5.73 o
   2   7  11       10.51        8.78      4.41 o
  -5   8  11        0.12        5.70      5.21 o
  -4   8  11        6.57        4.99      2.45 o
  -3   8  11      173.76      169.33      8.01 o
  -2   8  11      125.37      138.36      4.78 o
  -1   8  11       95.42      105.97      4.92 o
   0   8  11       86.34       81.76      4.56 o
   1   8  11        1.21        3.81      5.09 o
   2   8  11       17.99       21.47      5.26 o
  -5   9  11        1.30        5.78      4.18 o
  -4   9  11       18.07       16.21      2.21 o
  -3   9  11        0.02        1.69      2.95 o
  -2   9  11      112.70      120.95      5.72 o
  -1   9  11        1.37        0.13      2.28 o
   0   9  11       90.88       87.54      5.88 o
   1   9  11       29.60       26.90      5.44 o
   2   9  11       31.52       30.08      4.65 o
  -5  10  11        0.26        5.88      3.98 o
  -4  10  11        9.89        9.08      2.69 o
  -3  10  11       43.39       42.67      5.16 o
  -2  10  11        6.44        6.68      2.10 o
  -1  10  11        1.85        2.37      2.46 o
   0  10  11        3.24        2.29      3.06 o
   1  10  11       15.46       15.56      5.91 o
   2  10  11       13.31       10.28      4.41 o
  -5  11  11        4.92        4.76      3.93 o
  -4  11  11        6.05        8.14      3.26 o
  -3  11  11       12.27       15.44      3.51 o
  -2  11  11      115.63      126.65      4.95 o
  -1  11  11        1.59        3.17      2.89 o
   0  11  11        3.34        9.13      3.69 o
   1  11  11        1.79       -0.08      4.17 o
  -4  12  11        1.12        3.55      3.33 o
  -3  12  11       74.66       64.55      4.31 o
  -2  12  11       11.20       20.74      3.05 o
  -1  12  11       64.34       70.22      5.53 o
   0  12  11        0.10       -3.62      5.44 o
   1  12  11        3.03       10.72      5.67 o
  -4  13  11        0.27        4.68      4.46 o
  -3  13  11        1.67        3.53      5.12 o
  -2  13  11        0.01        0.15      3.17 o
  -1  13  11        1.27       -3.64      3.64 o
   0  13  11        6.33        6.51      7.03 o
  -3  14  11       25.77       29.87      8.84 o
  -2  14  11        6.85        4.56      4.48 o
  -1  14  11       10.65       11.45      4.05 o
   0  14  11       10.60       10.61      5.76 o
  -6   0  12        1.24        2.48      4.52 o
  -5   0  12        7.73        7.90      3.09 o
  -4   0  12       59.16       37.99      9.23 o
  -3   0  12      492.29      535.16     18.40 o
  -2   0  12      190.78      197.39     15.69 o
  -1   0  12       48.50       40.29      2.52 o
   0   0  12      327.56      337.22     18.83 o
   1   0  12        0.63        2.13      4.94 o
   2   0  12       28.12       21.90      9.14 o
  -6   1  12        4.49        6.50      3.37 o
  -5   1  12        6.88        5.46      3.97 o
  -4   1  12       54.60       56.16      3.26 o
  -3   1  12        5.50        6.79      2.34 o
  -2   1  12      141.92      141.17      8.38 o
  -1   1  12       40.99       38.15      2.48 o
   0   1  12       70.21       67.51      4.16 o
   1   1  12       10.96       15.66      2.86 o
   2   1  12       16.39       18.96      3.29 o
  -6   2  12        0.58       -0.08      4.73 o
  -5   2  12        3.48        6.43      2.17 o
  -4   2  12        0.27       -0.74      3.48 o
  -3   2  12       94.06       81.75      4.01 o
  -2   2  12       11.81       12.40      1.12 o
  -1   2  12      225.20      246.95      5.83 o
   0   2  12       24.78       25.54      4.54 o
   1   2  12       24.78       21.16      3.58 o
   2   2  12        0.12        6.87      4.50 o
  -6   3  12        1.85        4.08      5.29 o
  -5   3  12        1.83       -0.01      3.47 o
  -4   3  12      166.16      142.73      6.47 o
  -3   3  12        0.02       -1.20      2.45 o
  -2   3  12      326.10      306.23      8.63 o
  -1   3  12       38.54       44.70      2.97 o
   0   3  12        3.37        6.56      3.08 o
   1   3  12       16.18       17.70      3.84 o
   2   3  12        0.83        7.27      4.07 o
  -6   4  12        0.08        3.37      8.49 o
  -5   4  12       36.55       41.78      4.32 o
  -4   4  12       15.03       13.59      1.91 o
  -3   4  12        8.49        5.88      1.74 o
  -2   4  12       12.97        8.96      1.66 o
  -1   4  12       36.89       39.48      5.04 o
   0   4  12       39.15       43.27      3.54 o
   1   4  12       71.34       65.98      5.25 o
   2   4  12       53.28       51.87      4.86 o
  -6   5  12        0.25        2.01      5.79 o
  -5   5  12        2.27       -0.47      3.10 o
  -4   5  12        3.95        3.86      1.57 o
  -3   5  12        0.16       -1.97      2.07 o
  -2   5  12       13.10       12.10      1.70 o
  -1   5  12        3.83        6.46      2.08 o
   0   5  12       14.67       11.07      2.90 o
   1   5  12       27.22       17.21      3.36 o
   2   5  12        0.71        4.24      5.06 o
  -5   6  12       12.91        6.73      4.84 o
  -4   6  12        5.74        5.43      2.15 o
  -3   6  12      125.40      115.39      5.86 o
  -2   6  12        2.49        0.73      1.69 o
  -1   6  12       62.15       60.36      6.32 o
   0   6  12       97.49       89.52      7.12 o
   1   6  12        7.88        4.19      3.07 o
   2   6  12       23.12       14.41      6.26 o
  -5   7  12       13.76        7.16      4.27 o
  -4   7  12       11.47       10.43      2.31 o
  -3   7  12        7.93        9.96      2.07 o
  -2   7  12        0.23       -0.51      4.04 o
  -1   7  12       24.12       27.08      2.51 o
   0   7  12       17.23       10.80      3.11 o
   1   7  12      100.37      108.11      7.95 o
   2   7  12        2.75       -4.57      4.57 o
  -5   8  12       12.47       11.27      7.45 o
  -4   8  12        5.82        9.48      3.47 o
  -3   8  12       12.43       12.71      3.02 o
  -2   8  12       43.95       44.66      3.08 o
  -1   8  12        2.08        1.36      3.61 o
   0   8  12       26.18       22.75      3.23 o
   1   8  12        0.48       -0.46      4.33 o
  -5   9  12        3.09        4.74      4.99 o
  -4   9  12        0.04       -0.74      3.24 o
  -3   9  12       17.12       21.44      6.27 o
  -2   9  12       11.49       11.27      2.35 o
  -1   9  12        2.55        2.06      2.55 o
   0   9  12       13.16       15.99      4.94 o
   1   9  12        1.06        1.69      7.04 o
  -4  10  12       10.63        9.01      2.87 o
  -3  10  12       64.11       69.82      4.32 o
  -2  10  12       19.59       21.01      2.53 o
  -1  10  12       23.67       23.59      4.58 o
   0  10  12       28.71       34.08      5.45 o
   1  10  12       26.51       29.69      5.88 o
  -4  11  12       13.91       12.74      4.27 o
  -3  11  12        1.38       -2.31      3.76 o
  -2  11  12        0.03        3.91      3.07 o
  -1  11  12       82.97       87.15      9.24 o
   0  11  12        0.08        4.61      3.26 o
  -3  12  12        1.72        4.89      4.17 o
  -2  12  12       12.65       10.96      6.92 o
  -1  12  12        0.00        3.77      3.38 o
   0  12  12        6.32        1.00      5.64 o
  -3  13  12       24.32       10.69      6.11 o
  -2  13  12       31.02       33.83      4.88 o
  -1  13  12       26.54       32.80      5.81 o
  -6   1  13        0.37       -1.70      3.95 o
  -5   1  13        2.65       -1.84      4.67 o
  -4   1  13        7.74        7.16      2.08 o
  -3   1  13       96.58      101.53     10.87 o
  -2   1  13        2.27        1.25      3.32 o
  -1   1  13       66.00       68.30      5.26 o
   0   1  13      165.58      178.13      5.70 o
   1   1  13        6.99        7.50      3.87 o
   2   1  13       17.91       10.84      4.12 o
  -6   2  13        3.36        8.89      4.33 o
  -5   2  13       30.66       27.47      3.56 o
  -4   2  13       95.14       95.02      5.41 o
  -3   2  13        5.32        9.07      2.39 o
  -2   2  13      138.78      138.33      6.17 o
  -1   2  13      108.43      126.02      4.88 o
   0   2  13       31.42       32.11      3.88 o
   1   2  13       85.88       87.47      5.36 o
   2   2  13       10.84        9.10      4.60 o
  -5   3  13       11.17       12.17      3.45 o
  -4   3  13        0.99        0.71      2.60 o
  -3   3  13       15.63       12.40      4.07 o
  -2   3  13        4.07        3.71      1.96 o
  -1   3  13       37.90       24.36      2.16 o
   0   3  13        2.38        0.55      2.23 o
   1   3  13        0.33       -1.40      3.82 o
   2   3  13        7.91        6.61      7.64 o
  -5   4  13        4.83        3.86      3.14 o
  -4   4  13       34.10       26.90      4.11 o
  -3   4  13        8.12        9.04      3.27 o
  -2   4  13       24.75       27.01      3.25 o
  -1   4  13       38.94       41.76      5.74 o
   0   4  13        1.51        6.51      3.14 o
   1   4  13       30.89       28.39      3.85 o
  -5   5  13       13.88       13.63      2.81 o
  -4   5  13       26.54       34.34      4.20 o
  -3   5  13      157.09      156.99     11.96 o
  -2   5  13       58.48       67.50      4.62 o
  -1   5  13        0.10        1.18      2.58 o
   0   5  13      143.85      158.16     11.61 o
   1   5  13       19.53       21.15      5.16 o
  -5   6  13        0.01        1.45      3.41 o
  -4   6  13       49.11       42.79      4.95 o
  -3   6  13        2.40        2.72      3.29 o
  -2   6  13        1.84        1.60      2.28 o
  -1   6  13        7.77        4.98      2.89 o
   0   6  13       13.55        8.32      2.68 o
   1   6  13        4.17        4.46      3.24 o
  -5   7  13        9.02        1.96      3.75 o
  -4   7  13       33.31       31.50      4.44 o
  -3   7  13       17.95       12.29      4.07 o
  -2   7  13       94.47       87.03      6.61 o
  -1   7  13        2.64        3.43      2.39 o
   0   7  13        4.95        3.18      3.59 o
   1   7  13        3.09        0.88      3.70 o
  -4   8  13       49.05       51.91      3.84 o
  -3   8  13        4.82        1.90      3.86 o
  -2   8  13        5.07        4.03      3.81 o
  -1   8  13       42.76       44.48      4.32 o
   0   8  13        0.23       -3.88      4.02 o
   1   8  13       40.58       40.10      7.63 o
  -4   9  13        0.23       -2.00      3.61 o
  -3   9  13       15.66       19.51      4.18 o
  -2   9  13       26.19       24.57      4.05 o
  -1   9  13       23.20       21.96      3.23 o
   0   9  13       13.68       15.62      3.59 o
  -4  10  13        5.38        5.93      6.07 o
  -3  10  13       45.98       43.10      5.17 o
  -2  10  13       20.60       17.79      4.04 o
  -1  10  13        8.41        7.72      4.15 o
   0  10  13        0.22        4.53      4.82 o
  -3  11  13        9.57        6.22      4.25 o
  -2  11  13        0.06        1.33      4.42 o
  -1  11  13       14.67       18.72      7.31 o
  -5   0  14        5.54        1.52      5.64 o
  -4   0  14       46.12       49.17      5.40 o
  -3   0  14        0.89       -3.99      4.57 o
  -2   0  14       24.68       36.67      6.68 o
  -1   0  14        3.87        3.55      4.38 o
   0   0  14       56.00       58.82      6.11 o
   1   0  14       15.39       26.52      7.21 o
  -5   1  14        5.73        1.77      4.56 o
  -4   1  14        0.03       -3.55      3.55 o
  -3   1  14        8.54        1.41      3.66 o
  -2   1  14        4.15        9.28      4.81 o
  -1   1  14       16.92       21.57      5.29 o
   0   1  14       34.59       36.86      3.30 o
   1   1  14        1.75        4.44      3.26 o
  -5   2  14        0.12        0.85      5.83 o
  -4   2  14       12.84       19.70      4.35 o
  -3   2  14        5.54       -2.44      3.71 o
  -2   2  14       42.53       43.37      4.56 o
  -1   2  14        7.65        2.21      2.44 o
   0   2  14        0.25       -0.76      4.29 o
   1   2  14        6.26        5.48      4.58 o
  -5   3  14        2.64        5.25      3.43 o
  -4   3  14        0.02       -1.11      3.06 o
  -3   3  14       18.37       19.69      4.47 o
  -2   3  14        4.47        6.37      2.02 o
  -1   3  14       98.92      124.09      9.52 o
   0   3  14       44.03       43.25      4.18 o
   1   3  14       14.20        6.00      5.63 o
  -5   4  14        0.05       11.17      5.26 o
  -4   4  14       21.02       20.88      4.30 o
  -3   4  14       53.29       54.88      9.81 o
  -2   4  14        0.24       -2.98      3.95 o
  -1   4  14       32.14       28.60      3.49 o
   0   4  14        7.00       10.20      6.42 o
   1   4  14       17.07       12.90      5.89 o
  -5   5  14       32.54       28.50      6.28 o
  -4   5  14        0.10        2.20      3.43 o
  -3   5  14       18.77       16.91      4.01 o
  -2   5  14       29.20       28.58      4.56 o
  -1   5  14        5.26        8.48      2.49 o
   0   5  14        4.63        5.62     12.32 o
  -4   6  14        0.54        9.66      7.20 o
  -3   6  14        2.66        1.31      3.70 o
  -2   6  14       25.14       17.26      4.60 o
  -1   6  14       50.82       46.67      6.03 o
   0   6  14       54.43       47.81      5.46 o
  -4   7  14       18.24       14.01      5.59 o
  -3   7  14        5.15       14.35      7.61 o
  -2   7  14       18.17       19.89      4.46 o
  -1   7  14        3.10        1.04      4.38 o
   0   7  14       46.10       36.63      5.25 o
  -4   8  14       11.47        4.60      4.05 o
  -3   8  14        9.05        7.97      4.50 o
  -2   8  14       31.20       26.37      4.90 o
  -1   8  14        8.42        9.86      4.71 o
  -3   9  14        1.26        1.24      6.79 o
  -2   9  14        5.92        1.55      4.39 o
  -1   9  14       13.85       12.38      5.76 o
  -4   1  15        6.84        7.87      4.03 o
  -3   1  15       13.19       20.49      4.50 o
  -2   1  15        2.89       -3.49      3.69 o
  -1   1  15      135.99      143.58      8.73 o
   0   1  15        0.00        4.65      3.68 o
  -4   2  15       13.61       13.41      4.53 o
  -3   2  15        0.77       -1.47      4.29 o
  -2   2  15       45.28       54.54      5.36 o
  -1   2  15        2.73        1.75      4.40 o
   0   2  15       57.99       63.72      9.25 o
  -4   3  15        5.05        1.80      4.22 o
  -3   3  15        0.68       -1.69      4.41 o
  -2   3  15        1.15        9.65      4.53 o
  -1   3  15       10.79       18.60      7.57 o
   0   3  15       15.48       18.71      5.83 o
  -4   4  15        1.68        0.16      4.75 o
  -3   4  15        0.93       -0.24      4.17 o
  -2   4  15       28.82       41.79      6.60 o
  -1   4  15        1.77        3.03      4.65 o
  -4   5  15        1.77        6.79      4.09 o
  -3   5  15       21.90       19.49      4.76 o
  -2   5  15        5.72        3.55      4.88 o
  -1   5  15       71.72       61.53      6.60 o
  -3   6  15       15.07       18.20      4.64 o
  -2   6  15       10.26        1.76      5.88 o
  -1   6  15        0.67        2.59      5.86 o
  -2   7  15        0.00       -5.28      5.28 o
  -2   0  16       40.40       39.38      8.55 o
  -2   1  16       13.69       11.87      5.64 o
 
